# Supplementary material for: Data on binding of L-tryptophan and bovine serum albumin by novel gold nanoparticles capped with amphiphilic sulfonatomethylated calixresorcinarenes
Source: Data Brief. 2019 Jul 9;25:104241. doi: 10.1016/j.dib.2019.104241 (PMC6699466; doi:10.1016/j.dib.2019.104241)
Supplement: Supplementary file 1 [file mmc1.xlsx]

## Sheet: Figure 1
nm	C5S	Au@C5S
300	0.00784	0.00862
301	0.00764	0.00852
302	0.00746	0.00822
303	0.00722	0.00804
304	0.00714	0.00788
305	0.00706	0.00792
306	0.00692	0.0078
307	0.00676	0.00766
308	0.0068	0.00746
309	0.00654	0.00742
310	0.00662	0.00736
311	0.00652	0.00728
312	0.00648	0.00728
313	0.00652	0.0072
314	0.00644	0.0072
315	0.00634	0.0069
316	0.00648	0.00702
317	0.00634	0.00698
318	0.00632	0.00694
319	0.00634	0.0069
320	0.00634	0.00674
321	0.00626	0.00686
322	0.00624	0.00674
323	0.0062	0.00678
324	0.0061	0.00676
325	0.00604	0.00656
326	0.00596	0.00672
327	0.00584	0.00654
328	0.0057	0.00642
329	0.00564	0.00636
330	0.0056	0.0063
331	0.0055	0.0062
332	0.00544	0.00614
333	0.0054	0.00602
334	0.00534	0.00592
335	0.00526	0.00586
336	0.00518	0.00576
337	0.00512	0.00568
338	0.00504	0.00558
339	0.00496	0.00552
340	0.0049	0.0054
341	0.00488	0.00536
342	0.00478	0.00532
343	0.00476	0.0052
344	0.00468	0.00514
345	0.00464	0.00502
346	0.00458	0.00494
347	0.00446	0.0049
348	0.00446	0.00482
349	0.0044	0.00472
350	0.00432	0.00462
351	0.00428	0.0046
352	0.00418	0.00454
353	0.00414	0.00446
354	0.00408	0.00436
355	0.00404	0.00436
356	0.004	0.0043
357	0.0039	0.00422
358	0.00384	0.00416
359	0.00378	0.00408
360	0.00374	0.00402
361	0.00366	0.00396
362	0.0036	0.00396
363	0.00358	0.0039
364	0.00346	0.00382
365	0.00344	0.0038
366	0.00338	0.00372
367	0.0033	0.0037
368	0.00328	0.00364
369	0.00322	0.00358
370	0.00316	0.00356
371	0.0031	0.00352
372	0.00306	0.00346
373	0.00302	0.00344
374	0.00298	0.00342
375	0.00294	0.0034
376	0.00286	0.00334
377	0.00288	0.00328
378	0.00282	0.0033
379	0.00278	0.00328
380	0.00276	0.0033
381	0.00272	0.00324
382	0.0027	0.00316
383	0.00262	0.00312
384	0.00266	0.00322
385	0.00258	0.00308
386	0.00256	0.00306
387	0.00256	0.00302
388	0.0025	0.00304
389	0.00248	0.00298
390	0.00246	0.00298
391	0.00242	0.00296
392	0.00244	0.00294
393	0.00242	0.00294
394	0.0024	0.00294
395	0.00234	0.00286
396	0.00232	0.00284
397	0.00228	0.0028
398	0.00226	0.0028
399	0.00226	0.0028
400	0.00226	0.00276
401	0.00226	0.00276
402	0.00224	0.00272
403	0.00222	0.00272
404	0.00222	0.00272
405	0.0022	0.00266
406	0.0022	0.00266
407	0.00218	0.00266
408	0.00218	0.0026
409	0.00218	0.00264
410	0.00216	0.0026
411	0.00214	0.0026
412	0.00214	0.00258
413	0.00212	0.00256
414	0.00214	0.00254
415	0.00212	0.00254
416	0.00212	0.00252
417	0.0021	0.0025
418	0.00212	0.0025
419	0.0021	0.00248
420	0.00208	0.00248
421	0.0021	0.00248
422	0.00208	0.00244
423	0.00206	0.00244
424	0.00208	0.00244
425	0.00208	0.00242
426	0.00208	0.00242
427	0.00208	0.00242
428	0.00208	0.0024
429	0.00206	0.00242
430	0.00206	0.00236
431	0.00208	0.0024
432	0.00206	0.00234
433	0.00208	0.00236
434	0.00208	0.00234
435	0.00208	0.00234
436	0.00208	0.00234
437	0.0021	0.00232
438	0.00212	0.00234
439	0.0021	0.0023
440	0.0021	0.0023
441	0.00214	0.0023
442	0.00212	0.00226
443	0.00212	0.0023
444	0.00208	0.0023
445	0.00214	0.00228
446	0.00212	0.00224
447	0.00208	0.00226
448	0.0021	0.00226
449	0.00208	0.00228
450	0.00208	0.00226

## Sheet: Figure 2
nm	2/0.5	1.5/0.5	1/0.5	0.5/0.5	0.1/0.5	fresh		nm	2/0.5	1.5/0.5	1/0.5	0.5/0.5	0.1/0.5	1 day		nm	2/0.5	1.5/0.5	1/0.5	0.5/0.5	0.1/0.5	8 day				nm	1.5/0.5	1/0.5	0.5/0.5	0.1/0.5	fresh		nm	1.5/0.5	1/0.5	0.5/0.5	0.1/0.5	1 day		nm	1.5/0.5	1/0.5	0.5/0.5	0.1/0.5	8 day				C5S@Au
700	0.0096485	0.0131445	0.0133745	-0.0022655	0.002254	C5S@Au		700	0.00686	0.01016	0.00729	0.00081	3e-05	C5S@Au		700	0.00741	-0.00038	-0.00474	-0.010171	0.01247	C5S@Au				700	0.011145	0.0141	0.0097848	0.01176	C1S@Au		700	0.01802	0.006499	0.00847	0.02819	C1S@Au		700	0.00169	0.00178	0.01048	0.04306	C1S@Au			t, days	2/0.5
699	0.0095105	0.0127535	0.0130985	-0.002254	0.0023115			699	0.00666	0.00989	0.00718	0.00088	0.00021			699	0.00745	-0.0004	-0.00475	-0.01018	0.01281					699	0.010545	0.013545	0.0094446	0.01203			699	0.0179	0.00634	0.00834	0.02873			699	0.00169	0.00204	0.0105	0.04385				0	535
698	0.009177	0.012558	0.012742	-0.002254	0.0024265			698	0.0065	0.00975	0.00694	0.000699	0.00046			698	0.00723	-0.00051	-0.00495	-0.01024	0.01324					698	0.0099	0.013185	0.0093312	0.012285			698	0.01768	0.0063	0.00815	0.02934			698	0.0017	0.00205	0.01039	0.04482				1	535
697	0.0090965	0.0121785	0.0124775	-0.00223215	0.002415			697	0.00626	0.00947	0.00683	0.00073	0.00069			697	0.00719	-0.00047	-0.00499	-0.01037	0.01367					697	0.00939	0.01296	0.0089586	0.01254			697	0.01743	0.00623	0.00826	0.030039			697	0.00169	0.002189	0.01018	0.04555				8	537
696	0.008855	0.0120405	0.012282	-0.0022655	0.0025415			696	0.0062	0.00931	0.00667	0.00072	0.00092			696	0.00714	-0.00049	-0.00515	-0.01036	0.01398					696	0.008865	0.012585	0.0087966	0.012945			696	0.01718	0.00617	0.00807	0.03068			696	0.00169	0.00222	0.01022	0.04645
695	0.0087055	0.011753	0.0119715	-0.002162	0.0025875			695	0.00608	0.0089	0.00659	0.0008	0.00114			695	0.00717	-0.00059	-0.00509	-0.01015	0.01451					695	0.008385	0.012045	0.0085374	0.01305			695	0.01713	0.00613	0.0078	0.03116			695	0.00175	0.00235	0.01008	0.04752					C1S@Au
694	0.008418	0.0115345	0.011638	-0.0020815	0.0027485			694	0.00581	0.00878	0.0062	0.00072	0.001309			694	0.00708	-0.00079	-0.00529	-0.01018	0.01501					694	0.00777	0.01191	0.008343	0.013335			694	0.0168	0.00597	0.00787	0.03182			694	0.00169	0.00258	0.01012	0.0483				t, days	2/0.5
693	0.008234	0.0111895	0.0112815	-0.0022195	0.0027945			693	0.00577	0.00844	0.00599	0.00067	0.00165			693	0.00711	-0.00076	-0.00529	-0.01012	0.01545					693	0.007275	0.011445	0.0080676	0.01386			693	0.01673	0.00584	0.00789	0.03247			693	0.00159	0.00267	0.00994	0.04925				0
692	0.007981	0.0108445	0.0110745	-0.00202515	0.0029095			692	0.00553	0.00828	0.0058	0.00085	0.00192			692	0.00686	-0.00068	-0.00541	-0.01009	0.01596					692	0.006705	0.011085	0.0078894	0.014115			692	0.01654	0.00586	0.00783	0.03313			692	0.00175	0.00283	0.00995	0.05014				1
691	0.007705	0.0106375	0.0108215	-0.00184	0.0031165			691	0.00541	0.00792	0.00557	0.00073	0.00218			691	0.00687	-0.00081	-0.00549	-0.01016	0.01633					691	0.00612	0.01086	0.0076464	0.01449			691	0.01642	0.00588	0.00772	0.033799			691	0.0018	0.00301	0.00989	0.05119				8
690	0.007475	0.010304	0.010626	-0.0019205	0.003243			690	0.00521	0.00769	0.00555	0.000839	0.002419			690	0.00684	-0.0009	-0.00558	-0.01007	0.01688					690	0.00561	0.01062	0.0076302	0.0147			690	0.01623	0.00576	0.00759	0.03447			690	0.00176	0.00319	0.00989	0.05217
689	0.007176	0.0100855	0.010258	-0.0017825	0.003289			689	0.00499	0.00749	0.00532	0.000839	0.00276			689	0.00672	-0.00094	-0.00544	-0.010101	0.01728					689	0.005145	0.01029	0.0073386	0.01509			689	0.01602	0.00567	0.0075	0.035159			689	0.00176	0.00336	0.00992	0.05314
688	0.006946	0.009798	0.0101315	-0.0018745	0.0033235			688	0.00491	0.00725	0.00509	0.00093	0.00296			688	0.00665	-0.00099	-0.00563	-0.01006	0.01782					688	0.00456	0.01002	0.0069984	0.01536			688	0.0158	0.00559	0.00743	0.03582			688	0.00182	0.00357	0.00984	0.05417
687	0.006854	0.009637	0.009844	-0.0015985	0.0035535			687	0.00474	0.00689	0.00491	0.00091	0.00326			687	0.00663	-0.00084	-0.00566	-0.00994	0.0184					687	0.00423	0.009615	0.0068364	0.015735			687	0.01578	0.00572	0.00742	0.03655			687	0.00185	0.00379	0.00977	0.05507
686	0.0064055	0.0090965	0.0095795	-0.001633	0.0035765			686	0.00444	0.00677	0.00474	0.001	0.00358			686	0.006639	-0.00095	-0.00567	-0.00991	0.01886					686	0.00378	0.009345	0.0068526	0.01599			686	0.01545	0.00555	0.00749	0.03717			686	0.00186	0.00387	0.00975	0.05621
685	0.0065435	0.009039	0.0093265	-0.0014835	0.0037375			685	0.00427	0.00649	0.0046	0.0009	0.00383			685	0.00651	-0.00096	-0.0056	-0.00982	0.01941					685	0.00318	0.00903	0.0066582	0.016335			685	0.01547	0.00559	0.0073	0.03799			685	0.00197	0.00417	0.00975	0.05727
684	0.006095	0.008717	0.009062	-0.001403	0.003841			684	0.00403	0.00633	0.00436	0.00115	0.00423			684	0.006569	-0.00102	-0.00582	-0.00965	0.02007					684	0.002865	0.00894	0.006561	0.016785			684	0.01536	0.00549	0.00723	0.03871			684	0.00194	0.00432	0.00976	0.0582
683	0.006049	0.008441	0.009062	-0.001311	0.004416			683	0.00405	0.00612	0.00417	0.00154	0.00461			683	0.00663	-0.00091	-0.00541	-0.009531	0.02077					683	0.00246	0.008655	0.0064962	0.017265			683	0.01531	0.00547	0.00736	0.03957			683	0.00219	0.00471	0.00995	0.05971
682	0.0058305	0.0082685	0.0088665	-0.001219	0.004577			682	0.00394	0.00573	0.00401	0.00149	0.005			682	0.0066	-0.00085	-0.0056	-0.00958	0.02139					682	0.001905	0.00849	0.0062532	0.017685			682	0.0152	0.00567	0.0073	0.04043			682	0.00222	0.00495	0.00994	0.06057
681	0.005543	0.008027	0.008579	-0.0011155	0.0046115			681	0.00385	0.00555	0.0039	0.00155	0.005279			681	0.00653	-0.00093	-0.00563	-0.00938	0.02197					681	0.00141	0.007875	0.0060912	0.01809			681	0.01509	0.00548	0.00726	0.04129			681	0.00221	0.00508	0.00994	0.06159
680	0.00529	0.007728	0.0083835	-0.000851	0.00483			680	0.00367	0.00539	0.00384	0.00171	0.00568			680	0.00648	-0.00095	-0.00561	-0.009241	0.02256					680	0.001365	0.00783	0.005832	0.01833			680	0.01487	0.005529	0.00721	0.04216			680	0.00218	0.00526	0.00986	0.06281
679	0.0050715	0.007613	0.0083375	-0.000736	0.004991			679	0.00352	0.00513	0.00364	0.0018	0.00611			679	0.00641	-0.0008	-0.00554	-0.00914	0.02324					679	0.00072	0.00765	0.0057348	0.018765			679	0.01469	0.00552	0.00722	0.042959			679	0.00214	0.00566	0.00985	0.06376
678	0.0048415	0.0073025	0.008004	-0.000575	0.005129			678	0.0032	0.00485	0.00341	0.001809	0.00637			678	0.00648	-0.00085	-0.00548	-0.00905	0.02382					678	0.000435	0.00726	0.0056052	0.019155			678	0.01455	0.00556	0.00723	0.04361			678	0.00226	0.0058	0.00981	0.06501
677	0.0046345	0.007015	0.0076705	-0.00054165	0.005221			677	0.00314	0.00456	0.00338	0.00196	0.00678			677	0.00652	-0.00093	-0.00556	-0.009061	0.02443					677	-1.5e-05	0.00723	0.0056376	0.01956			677	0.01451	0.00551	0.0072	0.044499			677	0.00227	0.00621	0.00983	0.06605
676	0.004301	0.0066815	0.007544	-0.000207	0.005336			676	0.00295	0.00457	0.00313	0.00211	0.00716			676	0.0064	-0.00069	-0.00551	-0.0089	0.02503					676	-0.000315	0.00711	0.0056052	0.02004			676	0.01438	0.00561	0.00721	0.04532			676	0.00244	0.00621	0.0099	0.06735
675	0.0040825	0.006463	0.0074635	-0.00023	0.0056465			675	0.00265	0.00419	0.0031	0.00216	0.00755			675	0.00631	-0.00081	-0.00563	-0.008741	0.02575					675	-0.00078	0.00666	0.0053946	0.02043			675	0.01437	0.0055	0.00714	0.04621			675	0.00236	0.00665	0.01001	0.06858
674	0.00391	0.006302	0.0072565	0.0001035	0.005658			674	0.00269	0.00406	0.00283	0.00237	0.00802			674	0.00644	-0.00078	-0.0054	-0.0086	0.02637					674	-0.001065	0.00654	0.0055566	0.02088			674	0.0143	0.00554	0.0071	0.04721			674	0.00251	0.00687	0.00991	0.06968
673	0.003565	0.0059455	0.0069805	0.0002415	0.005773			673	0.00233	0.0038	0.00281	0.00242	0.00832			673	0.006389	-0.00082	-0.00535	-0.00843	0.02717					673	-0.00135	0.00651	0.0050868	0.021075			673	0.01422	0.00568	0.00706	0.04807			673	0.00233	0.00719	0.01003	0.07095
672	0.0034385	0.005681	0.0068655	0.000368	0.0059225			672	0.00208	0.00364	0.00274	0.00262	0.00883			672	0.00629	-0.00073	-0.00532	-0.00839	0.0279					672	-0.00156	0.006375	0.005022	0.021795			672	0.01411	0.00542	0.00711	0.04895			672	0.00248	0.007489	0.00994	0.07225
671	0.003105	0.005612	0.0066815	0.0006095	0.006072			671	0.00193	0.00346	0.00253	0.00276	0.00918			671	0.006319	-0.00066	-0.00541	-0.00814	0.02872					671	-0.002055	0.006075	0.0050382	0.022185			671	0.01399	0.00561	0.0071	0.04989			671	0.00253	0.00778	0.01	0.07344
670	0.002944	0.005244	0.0065205	0.000828	0.006325			670	0.00189	0.00318	0.00248	0.0029	0.00963			670	0.006249	-0.0006	-0.00535	-0.00798	0.02958					670	-0.002355	0.00591	0.0050382	0.022635			670	0.01403	0.00569	0.00703	0.05071			670	0.00248	0.00804	0.00998	0.07478
669	0.002783	0.005037	0.0064745	0.001058	0.0065205			669	0.00161	0.00295	0.00241	0.00309	0.01002			669	0.00623	-0.00055	-0.00521	-0.00773	0.03044					669	-0.002805	0.00576	0.00486	0.023175			669	0.0138	0.00569	0.00715	0.05168			669	0.00248	0.0084	0.01005	0.076
668	0.0025185	0.0047955	0.00621	0.0013455	0.006716			668	0.00145	0.00273	0.00229	0.00333	0.01052			668	0.0063	-0.00039	-0.00504	-0.00761	0.0312					668	-0.00297	0.00576	0.00486	0.02361			668	0.01388	0.005709	0.0071	0.05272			668	0.00249	0.00869	0.01014	0.07732
667	0.0021735	0.0047035	0.006049	0.0015985	0.006923			667	0.00135	0.00263	0.00235	0.00348	0.01095			667	0.00646	-0.00032	-0.00499	-0.00753	0.03203					667	-0.003165	0.00555	0.004779	0.02421			667	0.01378	0.00591	0.0071	0.053809			667	0.00278	0.00902	0.0102	0.07863
666	0.002001	0.004393	0.0060375	0.001909	0.0072795			666	0.00122	0.00242	0.00217	0.0037	0.011509			666	0.006319	-0.00041	-0.00501	-0.00718	0.03286					666	-0.003615	0.00549	0.0046332	0.024495			666	0.01369	0.00578	0.00717	0.05461			666	0.00272	0.00936	0.0102	0.07999
665	0.001679	0.004301	0.0060375	0.0022195	0.0074175			665	0.001	0.00216	0.00214	0.003849	0.012			665	0.00646	-0.00013	-0.00481	-0.0069	0.03372					665	-0.00378	0.005445	0.0048276	0.025095			665	0.01373	0.00588	0.00717	0.055739			665	0.00282	0.00964	0.01029	0.08134
664	0.0016215	0.0041285	0.0058075	0.002392	0.0075555			664	0.00075	0.00212	0.00191	0.00416	0.0122			664	0.00652	-4e-05	-0.00479	-0.00667	0.03463					664	-0.00387	0.00522	0.0049734	0.025725			664	0.01379	0.00593	0.00721	0.05672			664	0.002909	0.01004	0.01036	0.08276
663	0.00138	0.003841	0.005612	0.002829	0.007889			663	0.0007	0.00177	0.00202	0.0043	0.01289			663	0.00649	0.00011	-0.00457	-0.00641	0.03565					663	-0.004065	0.005325	0.004779	0.02625			663	0.01361	0.005819	0.00724	0.05794			663	0.00294	0.01046	0.01047	0.08412
662	0.001242	0.0036915	0.0057385	0.002944	0.008119			662	0.00065	0.00168	0.00188	0.00462	0.01329			662	0.00655	0.00019	-0.00448	-0.00614	0.03661					662	-0.004215	0.00519	0.0048924	0.02679			662	0.01362	0.00601	0.00732	0.05898			662	0.00304	0.01084	0.01046	0.08558
661	0.000989	0.003519	0.0055775	0.0033005	0.0084985			661	0.00038	0.00163	0.00202	0.00451	0.01388			661	0.00659	0.00025	-0.00427	-0.00582	0.03741					661	-0.00417	0.00513	0.0049572	0.02739			661	0.01362	0.00606	0.00721	0.060109			661	0.00325	0.01118	0.01067	0.08707
660	0.000782	0.003381	0.0054625	0.0036685	0.0087055			660	0.00037	0.00137	0.00199	0.00489	0.01453			660	0.00662	0.00045	-0.00398	-0.00568	0.03847					660	-0.004335	0.005355	0.0049734	0.02787			660	0.0138	0.006249	0.00735	0.06101			660	0.00324	0.01164	0.01089	0.08838
659	0.0006785	0.003266	0.0054855	0.003956	0.009016			659	8e-05	0.0012	0.00199	0.00516	0.014979			659	0.00669	0.00061	-0.0039	-0.00532	0.03945					659	-0.00462	0.00534	0.004941	0.02856			659	0.01367	0.00637	0.00744	0.06219			659	0.00338	0.01175	0.01095	0.08989
658	0.0005405	0.0031395	0.0055315	0.004347	0.009315			658	1e-05	0.00118	0.00192	0.00549	0.01561			658	0.00674	0.00081	-0.00366	-0.004981	0.04042					658	-0.00459	0.0051	0.0050382	0.02916			658	0.01372	0.00654	0.00749	0.06336			658	0.00353	0.01234	0.01106	0.09136
657	0.0003335	0.0030705	0.005428	0.0046805	0.009499			657	-6e-05	0.00094	0.0021	0.00589	0.016449			657	0.006819	0.00077	-0.00355	-0.00486	0.04153					657	-0.00486	0.005235	0.0052488	0.029805			657	0.01372	0.00659	0.00757	0.06439			657	0.00357	0.01281	0.01129	0.09278
656	6.9e-05	0.0029785	0.005083	0.0050715	0.009752			656	-0.00031	0.00088	0.00201	0.00596	0.01685			656	0.006929	0.00109	-0.00332	-0.00447	0.04262					656	-0.004905	0.005295	0.0052164	0.03027			656	0.01371	0.00666	0.0076	0.06562			656	0.00374	0.01314	0.01134	0.09445
655	5.75e-05	0.0027945	0.005175	0.005566	0.0100165			655	-0.00024	0.00085	0.00207	0.00629	0.017489			655	0.00697	0.0013	-0.00313	-0.00419	0.04376					655	-0.00489	0.005385	0.0050868	0.031155			655	0.01379	0.00691	0.00767	0.0669			655	0.00379	0.01363	0.01144	0.09602
654	-0.000161	0.0027255	0.0050255	0.0060375	0.010396			654	-0.0005	0.00073	0.0022	0.00683	0.01819			654	0.0071	0.00146	-0.00282	-0.00372	0.04487					654	-0.004905	0.00534	0.0054108	0.03168			654	0.01385	0.00687	0.0078	0.06811			654	0.00398	0.01411	0.01144	0.09748
653	-0.0003335	0.002622	0.0053245	0.0065665	0.010879			653	-0.00056	0.00072	0.00216	0.00718	0.01886			653	0.00731	0.00168	-0.00269	-0.003481	0.04594					653	-0.00492	0.0057	0.0054108	0.032295			653	0.01379	0.00724	0.00792	0.06927			653	0.00404	0.01447	0.01162	0.0991
652	-0.0005175	0.002645	0.0053705	0.006854	0.0111435			652	-0.00059	0.00056	0.00227	0.00745	0.01964			652	0.00731	0.00183	-0.0024	-0.003	0.0471					652	-0.004905	0.005505	0.0054756	0.033015			652	0.01404	0.007359	0.00808	0.07051			652	0.00432	0.015	0.01188	0.10073
651	-0.0004715	0.0023345	0.0054395	0.0074865	0.0114655			651	-0.00068	0.00052	0.00235	0.00782	0.02038			651	0.00721	0.00218	-0.00213	-0.00257	0.04825					651	-0.00486	0.005835	0.0056538	0.0336135			651	0.01407	0.00756	0.00825	0.07151			651	0.00448	0.01566	0.01194	0.10227
650	-0.000598	0.002231	0.0054625	0.0081075	0.011868			650	-0.00082	0.00049	0.00244	0.0083	0.02112			650	0.00751	0.00241	-0.00184	-0.00217	0.04953					650	-0.00486	0.005865	0.006156	0.03417			650	0.0142	0.00779	0.00839	0.07288			650	0.0046	0.01601	0.01224	0.10388
649	-0.0007705	0.0023805	0.005497	0.0083835	0.012075			649	-0.00096	0.00047	0.00256	0.00872	0.02177			649	0.00771	0.00268	-0.00149	-0.0018	0.05094					649	-0.00507	0.005985	0.006075	0.034965			649	0.01423	0.00799	0.00856	0.07428			649	0.00465	0.01655	0.01244	0.10558
648	-0.000989	0.002346	0.005681	0.0090505	0.012627			648	-0.00094	0.00055	0.00263	0.00903	0.02259			648	0.00784	0.00297	-0.00141	-0.00131	0.05219					648	-0.00477	0.006075	0.0065772	0.035775			648	0.0143	0.00816	0.00876	0.0755			648	0.00473	0.01708	0.01258	0.10728
647	-0.000874	0.002208	0.005681	0.0095335	0.013064			647	-0.00096	0.00052	0.0028	0.00954	0.02332			647	0.0081	0.0033	-0.00112	-0.00086	0.05348					647	-0.00474	0.006345	0.006804	0.036375			647	0.01452	0.00842	0.00898	0.0769			647	0.00494	0.01772	0.01289	0.10899
646	-0.0009315	0.0022425	0.005934	0.0101775	0.013432			646	-0.00097	0.00047	0.00288	0.00998	0.02421			646	0.008289	0.00355	-0.00078	-0.0003	0.05495					646	-0.004605	0.00672	0.0069822	0.03735			646	0.01466	0.00864	0.00908	0.07814			646	0.00517	0.01822	0.013	0.11062
645	-0.0009775	0.0023	0.0061755	0.010833	0.013685			645	-0.00098	0.00054	0.00315	0.01056	0.02513			645	0.008359	0.00381	-0.00048	0.00021	0.0563					645	-0.0045	0.0069	0.007371	0.03795			645	0.01486	0.0089	0.00932	0.07954			645	0.00526	0.0188	0.01328	0.11236
644	-0.000874	0.0023575	0.0062675	0.011362	0.014168			644	-0.00097	0.00052	0.00338	0.01094	0.02597			644	0.008679	0.00413	0.00016	0.0007	0.05776					644	-0.00435	0.007155	0.0077274	0.038565			644	0.01502	0.00924	0.00956	0.08091			644	0.00544	0.01922	0.01356	0.1142
643	-0.0010465	0.002507	0.0063365	0.01219	0.0145579			643	-0.00102	0.00066	0.00356	0.01162	0.02693			643	0.00898	0.00446	0.0005	0.00111	0.05917					643	-0.00402	0.00732	0.007938	0.03945			643	0.01514	0.00946	0.00982	0.08226			643	0.00565	0.02008	0.01382	0.11587
642	-0.0009545	0.002553	0.0066585	0.0127535	0.0150765			642	-0.00089	0.0008	0.00387	0.01202	0.02799			642	0.00914	0.0049	0.00098	0.00181	0.0607					642	-0.003885	0.007965	0.0081972	0.040425			642	0.01529	0.00976	0.01004	0.08378			642	0.00586	0.02058	0.01405	0.1178
641	-0.0008855	0.0027715	0.0069805	0.0134665	0.0155365			641	-0.00091	0.00098	0.00411	0.0127	0.02894			641	0.00939	0.00533	0.00128	0.00241	0.06221					641	-0.003465	0.008205	0.0085374	0.04131			641	0.01556	0.01012	0.01024	0.08527			641	0.00608	0.02129	0.01459	0.11953
640	-0.000828	0.002921	0.0073715	0.014214	0.016031			640	-0.00076	0.00103	0.00431	0.0133	0.02986			640	0.0097	0.00562	0.00178	0.00303	0.06397					640	-0.00306	0.008505	0.0091854	0.0420435			640	0.0158	0.010399	0.01056	0.08674			640	0.00635	0.02182	0.01493	0.12142
639	-0.000644	0.002898	0.0074175	0.014996	0.0165715			639	-0.00054	0.00116	0.00468	0.01388	0.03099			639	0.01	0.00616	0.00227	0.00353	0.06559					639	-0.00297	0.00912	0.0094608	0.042915			639	0.01594	0.01081	0.01085	0.08809			639	0.00653	0.02252	0.01519	0.12337
638	-0.000621	0.0032775	0.0077855	0.0157665	0.017181			638	-0.00049	0.00122	0.00494	0.01451	0.03202			638	0.01023	0.00675	0.00279	0.00428	0.06736					638	-0.002295	0.009495	0.0098172	0.0438			638	0.01635	0.01129	0.011	0.0897			638	0.00673	0.02322	0.01551	0.12535
637	-0.0003565	0.0034385	0.0081305	0.016583	0.0175835			637	-0.00033	0.00155	0.00524	0.01517	0.03318			637	0.010649	0.00717	0.00326	0.00504	0.06904					637	-0.00222	0.009705	0.0103032	0.0446235			637	0.01657	0.0116	0.01151	0.09136			637	0.00689	0.02399	0.01587	0.12728
636	-0.000138	0.003749	0.008648	0.017411	0.018239			636	-3e-05	0.00161	0.00564	0.01582	0.0342			636	0.01097	0.00757	0.00375	0.00575	0.0708					636	-0.001845	0.010335	0.0108378	0.045525			636	0.01689	0.011939	0.0117	0.09292			636	0.00722	0.02451	0.01621	0.12919
635	3.45e-05	0.003979	0.00897	0.0182965	0.0189175			635	9e-05	0.00183	0.00605	0.01665	0.03551			635	0.01148	0.00821	0.00442	0.00644	0.07258					635	-0.001185	0.010725	0.0112266	0.04644			635	0.01704	0.01235	0.01205	0.0945			635	0.0074	0.02522	0.01664	0.13114
634	0.0002875	0.0042435	0.009522	0.0192165	0.0194005			634	0.00034	0.00213	0.00641	0.01744	0.03659			634	0.01181	0.00878	0.00502	0.00714	0.07426					634	-0.0009	0.0114	0.0119232	0.0474135			634	0.0174	0.01274	0.01251	0.09596			634	0.0077	0.02605	0.01704	0.13316
633	0.0005865	0.004554	0.010028	0.020217	0.0200215			633	0.00054	0.0025	0.00685	0.01821	0.03786			633	0.01209	0.00935	0.00558	0.00794	0.07625					633	-0.00039	0.01191	0.0123606	0.04848			633	0.01775	0.01321	0.01285	0.09764			633	0.00784	0.02671	0.01752	0.1351
632	0.0010005	0.0049795	0.010396	0.0211255	0.0207115			632	0.00072	0.00276	0.00727	0.01889	0.0391			632	0.01267	0.00999	0.00626	0.00881	0.07816					632	1.5e-05	0.012555	0.0128952	0.04932			632	0.01808	0.01352	0.01328	0.09931			632	0.00827	0.02739	0.01787	0.13724
631	0.0012305	0.005359	0.0109825	0.022057	0.021206			631	0.00126	0.00307	0.0078	0.01973	0.04046			631	0.01317	0.01048	0.00685	0.00961	0.08023					631	0.000435	0.013245	0.0138024	0.0504			631	0.01854	0.01414	0.01352	0.10092			631	0.00844	0.02831	0.0183	0.13933
630	0.0014605	0.0056235	0.011638	0.0231725	0.0219075			630	0.00156	0.00352	0.00834	0.02066	0.04175			630	0.01363	0.01112	0.00752	0.01037	0.08236					630	0.00126	0.013755	0.0143694	0.051285			630	0.01871	0.01455	0.01395	0.10256			630	0.00873	0.02901	0.01892	0.1413
629	0.002047	0.006233	0.0120405	0.024173	0.022701			629	0.00188	0.0038	0.00883	0.0213	0.04321			629	0.014049	0.01172	0.00824	0.01128	0.08411					629	0.00171	0.01458	0.015066	0.052305			629	0.01894	0.0151	0.01449	0.10421			629	0.00895	0.0298	0.01929	0.14329
628	0.002415	0.0067275	0.0127075	0.0249895	0.0235278			628	0.00227	0.0041	0.00929	0.02227	0.04451			628	0.01462	0.01257	0.00897	0.01217	0.08641					628	0.00231	0.01512	0.015552	0.05358			628	0.01949	0.01556	0.01491	0.10587			628	0.00922	0.03052	0.01974	0.14539
627	0.0029325	0.007222	0.013455	0.0262315	0.0240925			627	0.00262	0.0046	0.01005	0.02311	0.04591			627	0.01505	0.01314	0.00976	0.01316	0.08851					627	0.00303	0.01578	0.0163458	0.05433			627	0.01989	0.01611	0.01529	0.10762			627	0.00958	0.03143	0.02032	0.14752
626	0.003335	0.007797	0.014191	0.0273125	0.024863			626	0.00306	0.00515	0.01061	0.0241	0.04755			626	0.01561	0.01399	0.0106	0.01414	0.09065					626	0.003765	0.01662	0.0170586	0.05538			626	0.02017	0.01664	0.0158	0.10928			626	0.009959	0.03222	0.02089	0.14962
625	0.0038295	0.0083145	0.014881	0.0285315	0.0256795			625	0.00363	0.00562	0.01119	0.02511	0.04903			625	0.01619	0.01476	0.01127	0.01503	0.093					625	0.00432	0.017505	0.0178038	0.056535			625	0.02062	0.017129	0.01622	0.11098			625	0.0102	0.03308	0.02137	0.15168
624	0.004531	0.0089815	0.015525	0.029831	0.026542			624	0.00407	0.00627	0.01186	0.02607	0.0506			624	0.01678	0.01568	0.01219	0.01609	0.09531					624	0.005085	0.018315	0.0185328	0.057525			624	0.02105	0.01772	0.01674	0.11276			624	0.01056	0.03398	0.02202	0.15394
623	0.005083	0.009706	0.016422	0.031004	0.027416			623	0.00455	0.00679	0.01255	0.02728	0.05228			623	0.01734	0.01653	0.01303	0.01715	0.09771					623	0.00576	0.018975	0.0192618	0.0585285			623	0.02155	0.01837	0.01728	0.11448			623	0.01093	0.03488	0.02252	0.15607
622	0.005957	0.0103615	0.017319	0.032246	0.0282095			622	0.00525	0.00736	0.01325	0.02813	0.05387			622	0.01804	0.01734	0.01389	0.01823	0.10002					622	0.00657	0.019995	0.0201852	0.0596535			622	0.02191	0.01898	0.01781	0.11624			622	0.0113	0.03559	0.02312	0.15828
621	0.006486	0.011224	0.018032	0.0334995	0.0291525			621	0.00571	0.00802	0.01424	0.02928	0.05562			621	0.01873	0.01813	0.01471	0.01936	0.10256					621	0.007455	0.020745	0.0211896	0.06108			621	0.02246	0.01949	0.01839	0.11805			621	0.01154	0.03662	0.02383	0.1604
620	0.007199	0.012006	0.0190325	0.034914	0.0301415			620	0.00655	0.00874	0.01491	0.03034	0.05732			620	0.01946	0.01903	0.01577	0.02054	0.105					620	0.0084	0.02148	0.022113	0.06198			620	0.02284	0.02012	0.01898	0.11976			620	0.01201	0.03742	0.02451	0.16267
619	0.007958	0.012696	0.020125	0.0361445	0.0309695			619	0.00704	0.00934	0.01568	0.03156	0.05915			619	0.02017	0.02009	0.01672	0.02163	0.10767					619	0.009105	0.022665	0.0230202	0.063165			619	0.02338	0.02063	0.01959	0.12169			619	0.01233	0.03832	0.02516	0.16483
618	0.0089355	0.0136505	0.0209875	0.0376625	0.0319688			618	0.00787	0.01023	0.01654	0.03282	0.06101			618	0.02077	0.02112	0.01777	0.02281	0.11027					618	0.010005	0.023385	0.0238464	0.06444			618	0.02388	0.02141	0.02005	0.12334			618	0.01276	0.03933	0.02581	0.16703
617	0.009706	0.014674	0.021896	0.0389965	0.033143			617	0.0087	0.011	0.01757	0.0339	0.06276			617	0.02148	0.02209	0.0187	0.02409	0.11272					617	0.011025	0.024465	0.0250452	0.06561			617	0.02437	0.02207	0.02069	0.12521			617	0.01307	0.0401	0.02648	0.1694
616	0.010718	0.0155825	0.023161	0.040756	0.0341665			616	0.00942	0.01182	0.01843	0.03524	0.0649			616	0.02235	0.02328	0.01995	0.02536	0.11559					616	0.012	0.025455	0.0259686	0.066885			616	0.02503	0.02268	0.02142	0.12718			616	0.01343	0.04108	0.02716	0.17176
615	0.0119025	0.016583	0.0242535	0.042228	0.0352015			615	0.01029	0.01274	0.01943	0.03664	0.06684			615	0.02312	0.02423	0.02096	0.02676	0.1184					615	0.01305	0.02658	0.0269892	0.0679785			615	0.02555	0.02344	0.02205	0.12908			615	0.01388	0.042	0.02799	0.17399
614	0.0127305	0.0177215	0.0254495	0.043838	0.036248			614	0.01119	0.01367	0.02045	0.03795	0.06889			614	0.02409	0.02534	0.02222	0.02806	0.1212					614	0.013935	0.027615	0.028188	0.06936			614	0.02611	0.02419	0.02272	0.13089			614	0.01432	0.04298	0.02873	0.17626
613	0.013961	0.01886	0.0267605	0.0455745	0.037421			613	0.01205	0.01463	0.02158	0.03941	0.07085			613	0.02494	0.0265	0.02343	0.02964	0.12414					613	0.015225	0.02874	0.0292734	0.0706635			613	0.02692	0.02491	0.02337	0.13289			613	0.01467	0.04393	0.02958	0.17868
612	0.0152605	0.020079	0.028083	0.047242	0.0386745			612	0.01303	0.01572	0.02268	0.04086	0.07311			612	0.02576	0.02774	0.02453	0.03106	0.12704					612	0.016275	0.02994	0.0303912	0.071805			612	0.02748	0.02564	0.02412	0.13478			612	0.01521	0.045	0.03042	0.18098
611	0.0164105	0.0212175	0.029279	0.048944	0.0397888			611	0.01408	0.01673	0.02379	0.04232	0.07523			611	0.02672	0.029	0.02583	0.03264	0.13004					611	0.01749	0.03105	0.0316548	0.073095			611	0.02816	0.02649	0.02497	0.13662			611	0.015829	0.04595	0.03124	0.18342
610	0.0177215	0.0227125	0.030774	0.050738	0.041032			610	0.0153	0.01793	0.02499	0.04396	0.07752			610	0.02757	0.03029	0.02722	0.03423	0.13331					610	0.01875	0.03243	0.0330804	0.074565			610	0.0288	0.02739	0.02572	0.13856			610	0.016259	0.04707	0.03204	0.1857
609	0.019251	0.0239545	0.032131	0.0527735	0.0423775			609	0.0164	0.01905	0.02625	0.04556	0.07994			609	0.02886	0.03164	0.02849	0.03575	0.1366					609	0.020055	0.03372	0.0343764	0.075885			609	0.02961	0.02817	0.02654	0.14052			609	0.01679	0.04809	0.03309	0.18812
608	0.0206885	0.025346	0.0336835	0.0547285	0.0436885			608	0.01757	0.02028	0.02758	0.04717	0.08231			608	0.02965	0.03299	0.02997	0.03768	0.13971					608	0.02142	0.035055	0.0359964	0.0771585			608	0.03034	0.02911	0.02731	0.14248			608	0.01717	0.04912	0.03406	0.19044
607	0.0223215	0.027094	0.035374	0.056787	0.04508			607	0.01881	0.02161	0.02883	0.04903	0.08463			607	0.0307	0.0343	0.03132	0.03938	0.14298					607	0.02298	0.036435	0.0372924	0.078435			607	0.03132	0.02996	0.02824	0.14451			607	0.01778	0.05016	0.03493	0.19285
606	0.023874	0.0286925	0.037122	0.0590755	0.0466095			606	0.0202	0.02296	0.03041	0.05087	0.08704			606	0.03185	0.03588	0.033	0.04137	0.14647					606	0.02457	0.038055	0.0386694	0.079905			606	0.03192	0.03091	0.02932	0.14646			606	0.01826	0.05143	0.03593	0.19552
605	0.025645	0.0303715	0.038824	0.061318	0.048093			605	0.02174	0.02447	0.03176	0.05268	0.08968			605	0.03302	0.03751	0.03446	0.04317	0.14989					605	0.026145	0.039555	0.0404676	0.081255			605	0.03283	0.03208	0.03026	0.14851			605	0.018839	0.05252	0.037	0.19801
604	0.0275195	0.0321425	0.0406295	0.06348	0.0494615			604	0.02312	0.02598	0.03334	0.05462	0.09228			604	0.03425	0.03903	0.03614	0.04513	0.1534					604	0.02775	0.041085	0.0421848	0.08259			604	0.03368	0.0331	0.0312	0.15043			604	0.01948	0.05363	0.03813	0.20042
603	0.029371	0.0339135	0.042458	0.0657455	0.051014			603	0.02472	0.02764	0.03487	0.05678	0.09499			603	0.03551	0.04061	0.03766	0.04724	0.15684					603	0.02946	0.04278	0.0438534	0.0840885			603	0.03468	0.03414	0.03231	0.15247			603	0.02	0.05481	0.03921	0.20287
602	0.031372	0.0358685	0.044275	0.0681835	0.052601			602	0.02635	0.02917	0.03643	0.05868	0.0976			602	0.03676	0.04232	0.0394	0.04931	0.16046					602	0.031425	0.044445	0.0454572	0.085455			602	0.03552	0.03523	0.03328	0.15441			602	0.0208	0.05607	0.04041	0.20529
601	0.033327	0.0377085	0.046345	0.0705525	0.0541535			601	0.02795	0.03079	0.03826	0.06076	0.10029			601	0.03808	0.04404	0.04097	0.05155	0.16393					601	0.033105	0.046455	0.0474012	0.0868785			601	0.0367	0.03634	0.03444	0.15636			601	0.02137	0.05722	0.04161	0.20764
600	0.035443	0.0397325	0.048392	0.073094	0.055867			600	0.02967	0.03263	0.03986	0.06301	0.10291			600	0.03932	0.04566	0.04274	0.05361	0.1675					600	0.03483	0.048255	0.0489402	0.08826			600	0.03764	0.03743	0.03544	0.15841			600	0.02187	0.05847	0.04267	0.2101
599	0.0378235	0.041814	0.050416	0.0757735	0.0574528			599	0.03149	0.03439	0.04164	0.06531	0.10574			599	0.0407	0.04761	0.04463	0.05594	0.17124					599	0.037035	0.04995	0.051111	0.08964			599	0.03878	0.03857	0.03679	0.16042			599	0.02275	0.05985	0.04397	0.2125
598	0.0401235	0.0440105	0.052762	0.0786715	0.0591905			598	0.03333	0.03623	0.04338	0.0676	0.10865			598	0.04223	0.0496	0.04646	0.05823	0.1749					598	0.039135	0.05214	0.0531198	0.091365			598	0.0398	0.03996	0.03796	0.16228			598	0.02333	0.06111	0.04538	0.21499
597	0.042642	0.0463105	0.0549125	0.081213	0.061019			597	0.03527	0.03806	0.04531	0.07005	0.11148			597	0.04374	0.05148	0.04871	0.0608	0.17864					597	0.041415	0.05415	0.055404	0.092625			597	0.041	0.04126	0.03923	0.1641			597	0.02426	0.06248	0.0468	0.21736
596	0.0450225	0.048898	0.0571665	0.084134	0.0627785			596	0.03741	0.0402	0.04727	0.0725	0.11457			596	0.04519	0.0533	0.05053	0.06346	0.18221					596	0.043455	0.056205	0.0572346	0.094125			596	0.04212	0.0427	0.04054	0.16608			596	0.025	0.06378	0.04803	0.21973
595	0.047633	0.051175	0.05957	0.0871355	0.06463			595	0.03962	0.04228	0.04936	0.07495	0.11764			595	0.04683	0.05531	0.05257	0.06609	0.18611					595	0.045855	0.058575	0.0597294	0.095415			595	0.04345	0.04402	0.04203	0.16798			595	0.02563	0.06527	0.04956	0.22208
594	0.050278	0.053682	0.0622035	0.090413	0.0664585			594	0.04176	0.04434	0.05148	0.07806	0.12054			594	0.04821	0.05732	0.05462	0.06887	0.18968					594	0.0483	0.06099	0.0619164	0.096795			594	0.04465	0.04556	0.04356	0.16971			594	0.026569	0.06672	0.05114	0.22445
593	0.052923	0.056419	0.0647565	0.0933455	0.068264			593	0.04383	0.04649	0.05353	0.08069	0.12351			593	0.05001	0.05934	0.05673	0.07148	0.19348					593	0.050925	0.063255	0.0644598	0.098145			593	0.04605	0.04705	0.04486	0.17168			593	0.0273	0.0685	0.05253	0.22677
592	0.055568	0.0588915	0.067275	0.0966575	0.070219			592	0.04617	0.04872	0.05573	0.08353	0.12654			592	0.05165	0.06142	0.05895	0.07425	0.1973					592	0.053205	0.065715	0.066825	0.09951			592	0.04732	0.04853	0.04654	0.17342			592	0.02815	0.07015	0.05444	0.22898
591	0.058558	0.06164	0.069966	0.100142	0.072266			591	0.04849	0.05099	0.05798	0.08642	0.12959			591	0.05329	0.06369	0.06109	0.07726	0.20115					591	0.055905	0.06834	0.069822	0.10113			591	0.04885	0.05018	0.048	0.17516			591	0.02909	0.07172	0.05603	0.23138
590	0.0614215	0.0644345	0.072634	0.103419	0.0743245			590	0.05088	0.05343	0.06039	0.08949	0.13277			590	0.05489	0.06576	0.06333	0.0803	0.20512					590	0.058635	0.07071	0.0725112	0.102345			590	0.05041	0.05181	0.04993	0.17687			590	0.02988	0.07335	0.05789	0.23359
589	0.0644345	0.067137	0.075394	0.10695	0.076199			589	0.05331	0.0557	0.06276	0.09244	0.13583			589	0.05668	0.06797	0.06563	0.08333	0.20883					589	0.06144	0.073575	0.0751194	0.103785			589	0.05193	0.05372	0.05168	0.17866			589	0.030899	0.07518	0.05961	0.23581
588	0.067551	0.070035	0.0783955	0.110618	0.078338			588	0.0559	0.0582	0.06514	0.09563	0.13891			588	0.05831	0.07025	0.06807	0.08671	0.21293					588	0.06471	0.076455	0.0781164	0.10536			588	0.05341	0.05551	0.05333	0.18043			588	0.031939	0.07687	0.06155	0.23798
587	0.070748	0.0731975	0.081351	0.114552	0.0805345			587	0.05853	0.06098	0.0678	0.09913	0.14215			587	0.06016	0.07269	0.07038	0.09001	0.21665					587	0.067605	0.079515	0.081162	0.106485			587	0.05508	0.0574	0.0552	0.18211			587	0.032799	0.07874	0.06346	0.2402
586	0.0741175	0.076337	0.0843525	0.118461	0.082478			586	0.06113	0.06359	0.07043	0.10259	0.1453			586	0.06202	0.07514	0.0729	0.0934	0.22073					586	0.07083	0.08262	0.0843858	0.107985			586	0.05692	0.05938	0.05721	0.18369			586	0.03408	0.08076	0.0654	0.24232
585	0.077418	0.0794305	0.08763	0.122647	0.084778			585	0.06372	0.0662	0.07298	0.10607	0.14842			585	0.0638	0.07735	0.07548	0.09691	0.2244					585	0.073935	0.08586	0.087561	0.109215			585	0.0583	0.06136	0.05919	0.18536			585	0.035	0.08264	0.06757	0.24463
584	0.0810635	0.0828345	0.0908845	0.126707	0.08717			584	0.06671	0.06901	0.07597	0.10985	0.15168			584	0.06567	0.07993	0.07832	0.10069	0.22849					584	0.07752	0.08922	0.0909792	0.110685			584	0.06012	0.06331	0.06144	0.1868			584	0.03623	0.08479	0.06969	0.24662
583	0.0846745	0.0861235	0.0942195	0.130996	0.0895505			583	0.06963	0.07195	0.07867	0.11348	0.1549			583	0.0677	0.08256	0.08089	0.10456	0.23245					583	0.080805	0.092505	0.0947376	0.11214			583	0.06203	0.06555	0.06351	0.18843			583	0.03736	0.08672	0.07182	0.24887
582	0.088251	0.0896195	0.0976465	0.135527	0.0917815			582	0.0727	0.0749	0.08172	0.11742	0.15813			582	0.06959	0.08512	0.08349	0.10833	0.23632					582	0.084405	0.09615	0.0983664	0.11328			582	0.06389	0.0678	0.06572	0.19001			582	0.03854	0.0889	0.07415	0.25089
581	0.0919885	0.093288	0.101211	0.140127	0.094024			581	0.07566	0.07794	0.08476	0.1215	0.16135			581	0.0716	0.08782	0.08643	0.11238	0.24022					581	0.088275	0.099795	0.102028	0.11478			581	0.06573	0.07004	0.06807	0.19141			581	0.03977	0.09114	0.07673	0.25275
580	0.09591	0.096899	0.104834	0.144819	0.096416			580	0.07873	0.08105	0.08782	0.12567	0.16463			580	0.07364	0.09058	0.08932	0.11649	0.24426					580	0.09198	0.103605	0.10598	0.116085			580	0.06777	0.07238	0.07055	0.19276			580	0.04102	0.09363	0.07919	0.25465
579	0.0998315	0.100648	0.108629	0.149833	0.098762			579	0.08202	0.08436	0.09099	0.13009	0.16788			579	0.07576	0.09326	0.09232	0.12092	0.24806					579	0.09585	0.10767	0.110144	0.117345			579	0.06984	0.07484	0.07321	0.19419			579	0.04226	0.09586	0.0817	0.25662
578	0.103707	0.104523	0.112355	0.154836	0.101119			578	0.08523	0.08754	0.09428	0.13441	0.17096			578	0.07792	0.09608	0.09537	0.12523	0.25174					578	0.09993	0.1116	0.114356	0.118725			578	0.0718	0.07749	0.07569	0.19545			578	0.04372	0.09841	0.08438	0.25842
577	0.10795	0.108525	0.116403	0.159999	0.103707			577	0.08863	0.09095	0.09763	0.13913	0.1742			577	0.08006	0.09896	0.09846	0.12997	0.25554					577	0.104175	0.11577	0.118811	0.119835			577	0.07399	0.07994	0.07844	0.1969			577	0.0451	0.10096	0.08722	0.2604
576	0.112205	0.112504	0.120554	0.165669	0.106168			576	0.09211	0.09447	0.1012	0.14375	0.17746			576	0.08226	0.10193	0.10173	0.13472	0.2596					576	0.108645	0.120225	0.123347	0.12135			576	0.07625	0.08272	0.08128	0.19819			576	0.04644	0.10379	0.09004	0.2621
575	0.116403	0.116691	0.124568	0.170982	0.108456			575	0.09562	0.09798	0.10469	0.14856	0.18061			575	0.08436	0.10488	0.10488	0.13959	0.26351					575	0.1131	0.12477	0.128272	0.122475			575	0.07854	0.08558	0.08413	0.1992			575	0.04794	0.10617	0.09316	0.26389
574	0.120554	0.120727	0.128651	0.176191	0.110733			574	0.09895	0.10162	0.10811	0.15336	0.18368			574	0.08643	0.10762	0.10801	0.14432	0.26687					574	0.1173	0.12915	0.132791	0.123405			574	0.08073	0.08818	0.08716	0.20025			574	0.04924	0.10904	0.09606	0.26542
573	0.124798	0.124844	0.132917	0.182378	0.113309			573	0.10263	0.10515	0.11189	0.15852	0.18656			573	0.08864	0.11077	0.11153	0.14937	0.27053					573	0.12189	0.13401	0.137846	0.124515			573	0.08307	0.09123	0.09029	0.20136			573	0.0509	0.11188	0.09919	0.26689
572	0.129271	0.12911	0.137356	0.187968	0.115437			572	0.10606	0.10872	0.11544	0.16357	0.1897			572	0.09099	0.11389	0.11468	0.15434	0.27397					572	0.126795	0.138855	0.1429	0.125445			572	0.08543	0.09409	0.0932	0.2023			572	0.05249	0.11476	0.10233	0.26837
571	0.133619	0.133354	0.141852	0.193959	0.118047			571	0.10964	0.11236	0.11935	0.16877	0.19243			571	0.09308	0.11701	0.11812	0.15961	0.2773					571	0.13143	0.1437	0.14823	0.12669			571	0.0879	0.0971	0.09668	0.20317			571	0.05396	0.11773	0.10575	0.26967
570	0.137954	0.137574	0.146073	0.199812	0.120267			570	0.1132	0.11597	0.12307	0.17409	0.19522			570	0.09544	0.12001	0.12151	0.16472	0.28044					570	0.13644	0.14868	0.15343	0.12765			570	0.09044	0.10034	0.09993	0.20389			570	0.05555	0.1208	0.10895	0.2711
569	0.142266	0.141933	0.15042	0.205735	0.122532			569	0.11671	0.11966	0.12679	0.17947	0.19786			569	0.09767	0.12324	0.12492	0.17002	0.28359					569	0.141195	0.153555	0.158954	0.128445			569	0.09289	0.10345	0.10308	0.20463			569	0.0572	0.12389	0.11249	0.27236
568	0.146866	0.146257	0.155112	0.211899	0.124786			568	0.12038	0.12354	0.13077	0.18474	0.2005			568	0.09973	0.12619	0.1284	0.17534	0.28659					568	0.1464	0.158715	0.164365	0.12948			568	0.09528	0.10636	0.10662	0.20532			568	0.05899	0.12702	0.11605	0.27339
567	0.150984	0.150546	0.159436	0.217914	0.127006			567	0.12387	0.12709	0.13464	0.19011	0.20298			567	0.10204	0.12926	0.13192	0.18069	0.28934					567	0.151395	0.16407	0.170165	0.13017			567	0.09788	0.1097	0.11006	0.2057			567	0.06063	0.13012	0.11956	0.27438
566	0.155284	0.154859	0.164128	0.224043	0.129099			566	0.12755	0.13105	0.13859	0.1958	0.20542			566	0.10422	0.13235	0.13539	0.18617	0.29225					566	0.15657	0.1695	0.175721	0.13101			566	0.10045	0.11302	0.11371	0.20618			566	0.06252	0.13347	0.12326	0.27532
565	0.159793	0.159183	0.168831	0.230483	0.131249			565	0.13109	0.13491	0.14262	0.2015	0.20779			565	0.10635	0.13534	0.139	0.19175	0.2948					565	0.16185	0.17532	0.181748	0.13176			565	0.10313	0.11652	0.11746	0.2064			565	0.06425	0.13687	0.12699	0.27615
564	0.163886	0.163461	0.173236	0.23675	0.133308			564	0.13474	0.13836	0.14663	0.20676	0.20987			564	0.10856	0.13843	0.14243	0.19729	0.29727					564	0.167535	0.180735	0.188033	0.132225			564	0.10593	0.11985	0.12097	0.20673			564	0.06614	0.14024	0.13078	0.27678
563	0.168084	0.167647	0.17794	0.242753	0.135228			563	0.13806	0.14216	0.15057	0.21249	0.21202			563	0.11075	0.14158	0.14596	0.20269	0.29959					563	0.172695	0.18666	0.193865	0.133215			563	0.10845	0.12342	0.12481	0.20679			563	0.06785	0.14358	0.13445	0.27732
562	0.172339	0.172258	0.182551	0.249297	0.137057			562	0.14174	0.1459	0.15475	0.21822	0.214			562	0.11273	0.1447	0.14981	0.20836	0.30185					562	0.178455	0.19221	0.200021	0.133515			562	0.11119	0.12687	0.12873	0.20705			562	0.06968	0.14709	0.13844	0.27777
561	0.176594	0.176698	0.187324	0.255771	0.139023			561	0.14527	0.1498	0.15887	0.22402	0.21556			561	0.11512	0.14759	0.15339	0.21388	0.30376					561	0.184005	0.1983	0.20642	0.134205			561	0.11424	0.13068	0.13267	0.20709			561	0.07167	0.15058	0.14256	0.27828
560	0.180653	0.180757	0.192073	0.2622	0.140783			560	0.14876	0.15357	0.16291	0.22972	0.2174			560	0.11716	0.15066	0.15683	0.21941	0.30572					560	0.189615	0.20448	0.213241	0.13461			560	0.11696	0.13435	0.13656	0.20676			560	0.07359	0.15429	0.14656	0.27854
559	0.184736	0.185046	0.196823	0.268548	0.142611			559	0.15209	0.15718	0.16706	0.23544	0.21902			559	0.11917	0.15367	0.1604	0.22486	0.30746					559	0.195465	0.21057	0.219494	0.135015			559	0.11983	0.1381	0.14087	0.20666			559	0.07531	0.15797	0.15071	0.27852
558	0.189221	0.189566	0.201917	0.275126	0.144222			558	0.15549	0.16137	0.17146	0.24135	0.22054			558	0.12123	0.15694	0.16437	0.2308	0.30911					558	0.20181	0.21714	0.226703	0.13545			558	0.12293	0.14213	0.14517	0.20628			558	0.07753	0.16195	0.15509	0.2784
557	0.193235	0.194028	0.206885	0.281669	0.145809			557	0.159	0.16494	0.17577	0.24713	0.22187			557	0.12334	0.15998	0.16808	0.23648	0.31056					557	0.208095	0.2238	0.233734	0.135765			557	0.12585	0.14606	0.14944	0.20592			557	0.07961	0.16586	0.15953	0.27855
556	0.197213	0.198225	0.211692	0.287937	0.147085			556	0.16231	0.16876	0.17992	0.25276	0.223			556	0.12526	0.16292	0.17168	0.24198	0.31182					556	0.214065	0.230235	0.240554	0.13587			556	0.12891	0.15003	0.15367	0.20537			556	0.08172	0.16949	0.16372	0.27832
555	0.201204	0.202503	0.216821	0.294308	0.148453			555	0.1657	0.1725	0.18428	0.25872	0.2241			555	0.12734	0.16586	0.17526	0.24753	0.3129					555	0.220455	0.237015	0.247714	0.13602			555	0.13197	0.15421	0.1582	0.20483			555	0.08379	0.17358	0.16825	0.27792
554	0.20516	0.206804	0.221743	0.300794	0.149707			554	0.16889	0.17633	0.18872	0.2643	0.22494			554	0.12912	0.16874	0.17893	0.25294	0.31355					554	0.226665	0.24369	0.254858	0.136215			554	0.13505	0.15836	0.16267	0.20415			554	0.08601	0.17751	0.1727	0.27732
553	0.208828	0.211036	0.226516	0.307027	0.150984			553	0.17199	0.17999	0.19288	0.26997	0.22562			553	0.13094	0.1718	0.18248	0.25826	0.31437					553	0.23322	0.25059	0.261938	0.136245			553	0.13827	0.16254	0.16706	0.20328			553	0.08825	0.1814	0.17717	0.2768
552	0.21252	0.215107	0.231529	0.312984	0.151881			552	0.17515	0.18351	0.19701	0.27547	0.22617			552	0.13265	0.17467	0.18595	0.26333	0.31475					552	0.239235	0.257325	0.269276	0.13641			552	0.14122	0.16655	0.17151	0.20231			552	0.09019	0.18528	0.18156	0.2761
551	0.2162	0.219109	0.236417	0.31909	0.153042			551	0.17821	0.18703	0.20132	0.28084	0.2265			551	0.13457	0.17726	0.18934	0.26856	0.315					551	0.24567	0.26439	0.27668	0.13617			551	0.14447	0.17082	0.17589	0.20111			551	0.09241	0.18921	0.18631	0.27523
550	0.219673	0.223192	0.241259	0.325001	0.15395			550	0.1812	0.19058	0.20547	0.28612	0.22684			550	0.13605	0.18002	0.19305	0.27358	0.31512					550	0.252285	0.27159	0.284099	0.13599			550	0.14771	0.17519	0.18061	0.19997			550	0.09473	0.19338	0.19086	0.27409
549	0.222939	0.22709	0.246112	0.330671	0.154537			549	0.18401	0.19414	0.20963	0.29119	0.22698			549	0.13769	0.18262	0.19633	0.2784	0.31487					549	0.25845	0.27852	0.29126	0.135795			549	0.15065	0.17934	0.1851	0.19877			549	0.09676	0.19729	0.19531	0.27303
548	0.226274	0.230702	0.250872	0.336156	0.155123			548	0.18666	0.19736	0.21375	0.29615	0.22689			548	0.13928	0.18515	0.19971	0.28293	0.31434					548	0.265035	0.28545	0.298453	0.135465			548	0.15367	0.18351	0.18961	0.19718			548	0.09897	0.2012	0.19983	0.27161
547	0.229333	0.234554	0.255392	0.341481	0.155537			547	0.18933	0.20065	0.21802	0.30094	0.22654			547	0.14068	0.18756	0.2029	0.28732	0.31388					547	0.27129	0.292395	0.305856	0.13494			547	0.15692	0.18773	0.19431	0.19583			547	0.10111	0.20513	0.20437	0.27005
546	0.232231	0.238222	0.260096	0.346529	0.155951			546	0.19178	0.20385	0.22183	0.3056	0.22602			546	0.14195	0.1899	0.20602	0.29159	0.31303					546	0.27759	0.299295	0.312806	0.1344			546	0.15986	0.19195	0.19869	0.19409			546	0.10329	0.20883	0.20877	0.26841
545	0.234807	0.241672	0.264408	0.351176	0.156181			545	0.19412	0.20693	0.22575	0.30981	0.22543			545	0.14324	0.19226	0.20892	0.29549	0.31176					545	0.283455	0.30582	0.319837	0.133905			545	0.16266	0.19583	0.20281	0.19235			545	0.10536	0.21249	0.21312	0.26687
544	0.237348	0.244881	0.268387	0.355649	0.156159			544	0.19626	0.20973	0.22936	0.31388	0.22467			544	0.14423	0.19444	0.21174	0.29912	0.31049					544	0.28947	0.312255	0.3263	0.13323			544	0.16557	0.19982	0.20707	0.19058			544	0.10716	0.21613	0.21715	0.26486
543	0.239568	0.247894	0.272516	0.35972	0.155997			543	0.19829	0.21246	0.23279	0.31764	0.22351			543	0.14512	0.19634	0.21438	0.30244	0.30899					543	0.29532	0.31863	0.332894	0.13254			543	0.16832	0.20354	0.21102	0.18859			543	0.10924	0.21954	0.22109	0.26295
542	0.241661	0.250585	0.276357	0.363515	0.155744			542	0.19997	0.21499	0.2363	0.32106	0.22235			542	0.14598	0.19813	0.21689	0.30543	0.30731					542	0.300555	0.32466	0.339179	0.132			542	0.1708	0.20726	0.21482	0.18665			542	0.11098	0.22269	0.22489	0.26073
541	0.243489	0.253218	0.279703	0.366862	0.155537			541	0.20172	0.21733	0.23937	0.32413	0.22097			541	0.14663	0.19981	0.21912	0.30809	0.30542					541	0.305685	0.33081	0.34493	0.13065			541	0.1733	0.21071	0.21851	0.18448			541	0.11258	0.2257	0.2287	0.25826
540	0.245099	0.255461	0.283199	0.369851	0.15502			540	0.2029	0.21964	0.24236	0.3269	0.21955			540	0.14723	0.20115	0.22135	0.31038	0.3032					540	0.31047	0.336225	0.350552	0.129975			540	0.17547	0.21406	0.22214	0.1823			540	0.11442	0.22859	0.23227	0.25596
539	0.246192	0.257566	0.286143	0.372324	0.154387			539	0.20418	0.22163	0.24508	0.32932	0.21786			539	0.14759	0.20245	0.22325	0.31249	0.30073					539	0.31491	0.341295	0.35572	0.129045			539	0.17782	0.217	0.22546	0.18006			539	0.11587	0.23131	0.2355	0.25341
538	0.247043	0.259405	0.289006	0.374486	0.153594			538	0.20506	0.22327	0.24768	0.33138	0.21599			538	0.14769	0.20375	0.22509	0.31416	0.29808					538	0.31905	0.345855	0.360644	0.127875			538	0.17965	0.21983	0.22823	0.17781			538	0.11736	0.23368	0.23845	0.25069
537	0.247687	0.260763	0.291329	0.376119	0.152754			537	0.20573	0.22484	0.24985	0.33297	0.21411			537	0.14775	0.20452	0.22639	0.31544	0.29544					537	0.32274	0.350205	0.364873	0.12678			537	0.18137	0.22241	0.23095	0.17544			537	0.11857	0.23591	0.24123	0.2479
536	0.247848	0.261855	0.293319	0.377545	0.151777			536	0.20608	0.22604	0.2519	0.33428	0.2119			536	0.14766	0.20539	0.22786	0.31639	0.29232					536	0.325965	0.354255	0.368761	0.12528			536	0.18284	0.22473	0.23346	0.17294			536	0.11961	0.23765	0.24379	0.24503
535	0.247883	0.262763	0.29509	0.378338	0.150811			535	0.20637	0.22708	0.25355	0.33519	0.20991			535	0.14746	0.20594	0.22882	0.31693	0.28927					535	0.32889	0.357645	0.372227	0.12396			535	0.18412	0.22673	0.23547	0.17046			535	0.12062	0.23944	0.24599	0.24208
534	0.24756	0.263315	0.296344	0.378154	0.149546			534	0.20612	0.2278	0.25493	0.3358	0.20743			534	0.14687	0.20627	0.22951	0.31633	0.28597					534	0.331605	0.36066	0.375241	0.12273			534	0.1852	0.22855	0.23751	0.16803			534	0.12152	0.24083	0.24782	0.23917
533	0.24656	0.26335	0.297355	0.378615	0.148039			533	0.20569	0.22834	0.25606	0.33548	0.2049			533	0.14634	0.20641	0.23029	0.31685	0.28244					533	0.333645	0.36348	0.377654	0.1215			533	0.18602	0.22989	0.23896	0.16526			533	0.12212	0.24187	0.24941	0.2359
532	0.245088	0.262901	0.2977	0.378798	0.146671			532	0.20497	0.22824	0.25685	0.33593	0.20226			532	0.1454	0.20642	0.23068	0.31723	0.27869					532	0.33495	0.365685	0.379809	0.119925			532	0.18665	0.23114	0.24021	0.16251			532	0.12267	0.24256	0.25077	0.23257
531	0.243524	0.26228	0.297838	0.377108	0.145176			531	0.2038	0.22821	0.2574	0.33479	0.19963			531	0.14429	0.20618	0.23073	0.31535	0.27496					531	0.335925	0.36717	0.381235	0.118305			531	0.18693	0.23188	0.24124	0.15977			531	0.12298	0.24297	0.25183	0.22927
530	0.241339	0.260843	0.297632	0.375521	0.143439			530	0.20229	0.22762	0.25725	0.33383	0.19673			530	0.1429	0.20553	0.23068	0.3141	0.27108					530	0.33642	0.36825	0.382109	0.116865			530	0.18703	0.23236	0.24179	0.15716			530	0.12307	0.24327	0.25228	0.22578
529	0.238602	0.259313	0.296781	0.373761	0.141657			529	0.20036	0.22681	0.25719	0.33229	0.19369			529	0.14108	0.20491	0.23017	0.31256	0.26697					529	0.33651	0.36879	0.382579	0.11508			529	0.18662	0.23267	0.24188	0.15424			529	0.12294	0.24307	0.25273	0.22237
528	0.235071	0.257186	0.295366	0.371139	0.139828			528	0.1981	0.22552	0.25649	0.33046	0.19074			528	0.13921	0.20393	0.22969	0.31055	0.26279					528	0.335835	0.36852	0.382433	0.11343			528	0.18607	0.23224	0.2418	0.15134			528	0.12257	0.24273	0.25252	0.21876
527	0.231081	0.254483	0.293675	0.368426	0.137816			527	0.19559	0.22386	0.2556	0.32815	0.18772			527	0.13712	0.20266	0.22891	0.30816	0.25845					527	0.334815	0.36801	0.381721	0.11169			527	0.18516	0.23179	0.24154	0.14843			527	0.12219	0.24173	0.25228	0.21512
526	0.226722	0.251528	0.291456	0.365182	0.135826			526	0.19249	0.22193	0.25418	0.3256	0.1845			526	0.13469	0.20124	0.22767	0.30553	0.25428					526	0.33312	0.36696	0.380473	0.1098			526	0.18424	0.23098	0.24067	0.1455			526	0.1215	0.24079	0.25156	0.2115
525	0.2218	0.247974	0.288592	0.361479	0.133733			525	0.18892	0.21965	0.25242	0.32263	0.18131			525	0.13178	0.19946	0.2264	0.30241	0.24972					525	0.33099	0.36513	0.378869	0.10812			525	0.1826	0.22965	0.23959	0.1426			525	0.12058	0.23933	0.25054	0.20776
524	0.216223	0.243788	0.285304	0.357236	0.131583			524	0.18504	0.21695	0.25017	0.31925	0.17787			524	0.12872	0.19753	0.22484	0.29934	0.2452					524	0.328035	0.362835	0.376666	0.1062			524	0.18109	0.22819	0.23798	0.13963			524	0.11949	0.23758	0.24928	0.20382
523	0.210082	0.239234	0.281658	0.352544	0.129157			523	0.18058	0.21394	0.24763	0.31558	0.17449			523	0.12536	0.19525	0.22294	0.29556	0.24066					523	0.324855	0.36012	0.373815	0.104265			523	0.17912	0.22633	0.23628	0.13659			523	0.11825	0.23558	0.2475	0.2
522	0.203343	0.233956	0.277334	0.347645	0.126914			522	0.17569	0.21044	0.24473	0.31149	0.17108			522	0.12162	0.19281	0.22106	0.29154	0.23574					522	0.320985	0.356865	0.370543	0.10236			522	0.17681	0.22398	0.23408	0.13374			522	0.11686	0.23332	0.24552	0.19617
521	0.195937	0.228183	0.272596	0.342182	0.124395			521	0.17043	0.20662	0.24153	0.30705	0.16746			521	0.11759	0.19025	0.21871	0.28745	0.23095					521	0.316695	0.352875	0.366768	0.100485			521	0.17441	0.22154	0.23173	0.13058			521	0.11513	0.23073	0.24335	0.19212
520	0.188266	0.222168	0.26726	0.336237	0.121992			520	0.16485	0.20238	0.23779	0.30243	0.16388			520	0.11326	0.1872	0.2161	0.28295	0.22597					520	0.31188	0.34842	0.362653	0.09831			520	0.17159	0.21864	0.229	0.12763			520	0.11341	0.22766	0.24075	0.18798
519	0.180182	0.21574	0.261752	0.330395	0.119531			519	0.159	0.19813	0.23391	0.29768	0.16054			519	0.10889	0.18423	0.21347	0.27834	0.22126					519	0.30669	0.343725	0.358117	0.09624			519	0.16872	0.21542	0.22617	0.12453			519	0.11141	0.2247	0.23793	0.18407
518	0.171706	0.208794	0.255748	0.323966	0.117024			518	0.15261	0.19331	0.22954	0.2924	0.15692			518	0.10425	0.18089	0.2106	0.27325	0.21639					518	0.30114	0.33831	0.352625	0.094035			518	0.16528	0.21207	0.22279	0.12148			518	0.10921	0.2213	0.23487	0.17989
517	0.16284	0.201572	0.249826	0.317526	0.11454			517	0.14617	0.18817	0.22512	0.28704	0.15317			517	0.09955	0.17733	0.2076	0.26834	0.21128					517	0.29514	0.33282	0.347377	0.091995			517	0.16187	0.20842	0.21949	0.11841			517	0.10696	0.21772	0.23183	0.17596
516	0.154226	0.194488	0.243375	0.310891	0.111952			516	0.13981	0.18331	0.2205	0.28154	0.14963			516	0.09493	0.17407	0.20457	0.26312	0.2065					516	0.288765	0.32703	0.341593	0.089925			516	0.15837	0.20462	0.21584	0.11546			516	0.10456	0.21401	0.22822	0.172
515	0.145567	0.187427	0.237199	0.303991	0.109284			515	0.13332	0.17825	0.21586	0.27614	0.14616			515	0.09042	0.17063	0.20138	0.25784	0.20173					515	0.282255	0.32067	0.33602	0.087825			515	0.1545	0.20079	0.21197	0.11239			515	0.10233	0.2102	0.22454	0.16797
514	0.136551	0.180113	0.230391	0.29701	0.106686			514	0.127	0.17305	0.21082	0.27011	0.14263			514	0.08604	0.16714	0.19799	0.25246	0.19678					514	0.27513	0.314025	0.32954	0.085815			514	0.1506	0.19648	0.20805	0.10958			514	0.09972	0.20595	0.22067	0.16391
513	0.128259	0.172868	0.223939	0.289995	0.104202			513	0.12067	0.168	0.20611	0.26453	0.13923			513	0.08176	0.16393	0.19483	0.24709	0.19207					513	0.268125	0.307305	0.323222	0.083475			513	0.14672	0.19218	0.20399	0.10661			513	0.09717	0.2019	0.21694	0.15997
512	0.120152	0.166094	0.217385	0.283003	0.101729			512	0.11478	0.16319	0.20134	0.25887	0.1358			512	0.07788	0.16086	0.19165	0.2417	0.18734					512	0.261045	0.300405	0.316629	0.081645			512	0.14262	0.18779	0.19997	0.10366			512	0.09456	0.19768	0.21291	0.15601
511	0.112723	0.159471	0.211186	0.276299	0.0993715			511	0.1092	0.15838	0.19654	0.2534	0.13245			511	0.07439	0.15794	0.18839	0.23631	0.18282					511	0.253995	0.2934	0.309971	0.07968			511	0.13855	0.18345	0.19571	0.10096			511	0.09173	0.19348	0.209	0.15219
510	0.105524	0.153145	0.204999	0.269571	0.09706			510	0.104	0.15385	0.19206	0.24765	0.12909			510	0.07142	0.15518	0.1852	0.23092	0.17818					510	0.246435	0.286185	0.303086	0.07761			510	0.13445	0.17891	0.19147	0.09828			510	0.08915	0.1891	0.20494	0.14851
509	0.099268	0.147487	0.19941	0.263269	0.0948175			509	0.09934	0.14962	0.18768	0.24203	0.12603			509	0.06905	0.1529	0.18231	0.22588	0.17386					509	0.239505	0.27927	0.296638	0.07572			509	0.13057	0.17469	0.18733	0.09567			509	0.08661	0.18481	0.20089	0.14494
508	0.093518	0.142128	0.194246	0.257059	0.0925865			508	0.09529	0.14578	0.1836	0.23685	0.12313			508	0.06706	0.15086	0.17954	0.22103	0.16969					508	0.23256	0.272625	0.290029	0.07404			508	0.12654	0.17018	0.18327	0.09305			508	0.08421	0.18082	0.19694	0.14143
507	0.088458	0.137345	0.188715	0.251114	0.09062			507	0.09153	0.14215	0.17954	0.2317	0.12016			507	0.0656	0.14918	0.17694	0.21595	0.16574					507	0.225015	0.26559	0.283743	0.071985			507	0.12245	0.16586	0.17917	0.09064			507	0.08158	0.17652	0.19302	0.13804
506	0.083858	0.132698	0.183874	0.245088	0.088366			506	0.08844	0.13877	0.17592	0.22684	0.11748			506	0.0648	0.14779	0.17453	0.21135	0.16176					506	0.21822	0.25869	0.276923	0.070185			506	0.1187	0.16146	0.17498	0.08809			506	0.07939	0.17252	0.18916	0.13465
505	0.0800745	0.128811	0.179319	0.239545	0.0863535			505	0.0857	0.13578	0.17237	0.22186	0.11477			505	0.06479	0.14685	0.17237	0.20679	0.15803					505	0.210915	0.251385	0.270686	0.0684585			505	0.11481	0.15738	0.17094	0.08589			505	0.07687	0.16832	0.18536	0.1315
504	0.076636	0.124959	0.174927	0.23414	0.08464			504	0.0834	0.13307	0.1691	0.21717	0.11214			504	0.06525	0.14623	0.17015	0.20251	0.15418					504	0.20406	0.244815	0.264141	0.0668535			504	0.11102	0.15313	0.16693	0.08354			504	0.0746	0.1644	0.18149	0.12839
503	0.073623	0.121566	0.170798	0.228804	0.082685			503	0.0816	0.13057	0.16605	0.21266	0.10964			503	0.06606	0.14603	0.16835	0.198	0.15064					503	0.19707	0.237855	0.257839	0.06531			503	0.10704	0.14875	0.16311	0.08134			503	0.07236	0.16028	0.17775	0.12546
502	0.071047	0.118484	0.167003	0.223928	0.08096			502	0.0803	0.12844	0.16328	0.20842	0.10728			502	0.06762	0.14634	0.16692	0.19415	0.14723					502	0.189975	0.231105	0.251586	0.063615			502	0.10333	0.14455	0.15911	0.07934			502	0.07	0.15618	0.17404	0.1225
501	0.068977	0.115862	0.163312	0.219017	0.079281			501	0.07924	0.12649	0.16057	0.20429	0.105			501	0.06958	0.14687	0.1657	0.19032	0.14406					501	0.18315	0.22446	0.245624	0.062205			501	0.09959	0.14039	0.15528	0.07739			501	0.068	0.15239	0.1707	0.11985
500	0.0669645	0.113183	0.159953	0.214406	0.0777055			500	0.07838	0.12474	0.15821	0.20026	0.10286			500	0.07203	0.14784	0.16479	0.18664	0.14099					500	0.1761	0.21744	0.239436	0.060705			500	0.09585	0.13626	0.15166	0.07541			500	0.0657	0.14862	0.1671	0.1172
499	0.0654925	0.110538	0.156377	0.20999	0.07613			499	0.07788	0.12308	0.15589	0.19645	0.10068			499	0.07483	0.14914	0.16427	0.18325	0.13773					499	0.16905	0.21072	0.233523	0.05916			499	0.09184	0.13215	0.14803	0.07351			499	0.06337	0.14477	0.16365	0.11477
498	0.064009	0.108341	0.153295	0.205654	0.074704			498	0.07752	0.12161	0.15373	0.19298	0.09883			498	0.07819	0.15077	0.16381	0.18017	0.1352					498	0.16173	0.20379	0.227659	0.057855			498	0.08786	0.12802	0.14422	0.0717			498	0.06104	0.14088	0.16049	0.1124
497	0.062675	0.105857	0.150109	0.20148	0.073163			497	0.07739	0.12036	0.15185	0.18956	0.09699			497	0.08153	0.15272	0.16376	0.17711	0.13216					497	0.154425	0.19728	0.221908	0.0567585			497	0.08417	0.12394	0.14065	0.07			497	0.05873	0.13729	0.1574	0.1101
496	0.060789	0.10358	0.146924	0.197213	0.072082			496	0.07722	0.11893	0.14975	0.18625	0.09502			496	0.08579	0.15526	0.16382	0.17428	0.12979					496	0.14694	0.189975	0.215816	0.054915			496	0.07994	0.11969	0.13701	0.06843			496	0.05654	0.13361	0.15414	0.10795
495	0.059547	0.101269	0.143681	0.193131	0.0706675			495	0.07738	0.11777	0.14789	0.18294	0.09354			495	0.08998	0.1581	0.16449	0.17174	0.127					495	0.138855	0.182835	0.209822	0.05388			495	0.07571	0.11532	0.13345	0.06687			495	0.05402	0.12967	0.15111	0.10582
494	0.0580865	0.0989115	0.140541	0.189267	0.069529			494	0.07747	0.1168	0.14618	0.17979	0.09186			494	0.09475	0.16108	0.1654	0.16932	0.12476					494	0.131025	0.17553	0.203845	0.05259			494	0.07114	0.11093	0.12998	0.06532			494	0.05171	0.12597	0.14813	0.10383
493	0.0563615	0.096439	0.137436	0.185403	0.068195			493	0.07745	0.11568	0.14455	0.17688	0.09024			493	0.0995	0.16443	0.16647	0.16722	0.12248					493	0.122235	0.168015	0.198077	0.05142			493	0.06653	0.10645	0.1266	0.06378			493	0.04896	0.12191	0.14489	0.10187
492	0.0545445	0.0937595	0.134124	0.181596	0.067114			492	0.07745	0.11463	0.14285	0.17401	0.08878			492	0.10455	0.16814	0.1678	0.16521	0.12036					492	0.113535	0.16032	0.192083	0.05016			492	0.06158	0.10179	0.12275	0.06236			492	0.04631	0.11796	0.14186	0.10009
491	0.0525895	0.09108	0.130824	0.177801	0.0660675			491	0.07743	0.11362	0.14129	0.17155	0.08734			491	0.10969	0.17211	0.16948	0.16339	0.11829					491	0.10449	0.152415	0.185976	0.048795			491	0.05655	0.09719	0.11928	0.06097			491	0.04343	0.11411	0.13912	0.09826
490	0.050554	0.088389	0.127685	0.17396	0.065044			490	0.07746	0.11268	0.13976	0.16891	0.08607			490	0.11477	0.17616	0.17135	0.16208	0.11644					490	0.095085	0.14448	0.180241	0.047745			490	0.05136	0.09275	0.11576	0.05961			490	0.04081	0.11015	0.13629	0.0966
489	0.0483575	0.0855945	0.124407	0.170395	0.0640205			489	0.07761	0.11164	0.13842	0.16647	0.08492			489	0.12009	0.18036	0.17353	0.16072	0.11463					489	0.08544	0.136425	0.174458	0.046425			489	0.04605	0.08788	0.11222	0.05836			489	0.03786	0.10625	0.13371	0.09522
488	0.0462875	0.0828575	0.121256	0.167083	0.063112			488	0.0776	0.11083	0.13698	0.16419	0.08377			488	0.12557	0.18503	0.17582	0.15959	0.11282					488	0.075795	0.128205	0.168415	0.04524			488	0.04064	0.08306	0.10882	0.05699			488	0.034979	0.10228	0.13114	0.09355
487	0.0443095	0.080178	0.118059	0.163886	0.0624335			487	0.07755	0.11005	0.13583	0.16221	0.08272			487	0.13059	0.18931	0.1782	0.15863	0.1114					487	0.06612	0.120375	0.162778	0.04413			487	0.03521	0.07828	0.10561	0.055849			487	0.03215	0.09849	0.12864	0.09232
486	0.042251	0.07774	0.115264	0.160965	0.061617			486	0.07771	0.10942	0.13479	0.16025	0.08163			486	0.13557	0.19367	0.18064	0.15794	0.1099					486	0.05676	0.112695	0.157253	0.043095			486	0.02986	0.07376	0.10238	0.05485			486	0.029359	0.09506	0.12642	0.09071
485	0.040457	0.0754285	0.112942	0.158217	0.060927			485	0.07772	0.10878	0.13396	0.15878	0.08102			485	0.14092	0.19816	0.18329	0.15751	0.10848					485	0.047715	0.10491	0.152248	0.04224			485	0.02489	0.06908	0.09928	0.05378			485	0.02674	0.09165	0.12436	0.08979
484	0.038939	0.0733585	0.110273	0.155526	0.0602255			484	0.07782	0.10852	0.13297	0.1572	0.0802			484	0.14545	0.20253	0.18606	0.15714	0.10724					484	0.038805	0.0975	0.147242	0.04128			484	0.01991	0.06494	0.09639	0.05275			484	0.024599	0.08872	0.1225	0.08866
483	0.037628	0.0716335	0.108272	0.153628	0.0595125			483	0.07833	0.10851	0.13278	0.15585	0.07926			483	0.15025	0.20686	0.18857	0.15704	0.10639					483	0.03054	0.09111	0.142738	0.040635			483	0.01517	0.06095	0.09388	0.05187			483	0.02247	0.08589	0.12085	0.08768
482	0.0368	0.070357	0.106697	0.151351	0.058857			482	0.07893	0.1086	0.13228	0.15474	0.07863			482	0.15439	0.21114	0.19119	0.15702	0.1054					482	0.023145	0.085185	0.138607	0.039555			482	0.01116	0.05745	0.09169	0.05115			482	0.02078	0.08363	0.11944	0.08661
481	0.036432	0.069575	0.105294	0.149891	0.058719			481	0.07985	0.10891	0.13238	0.15391	0.07817			481	0.15869	0.21523	0.19388	0.15729	0.10459					481	0.016725	0.07983	0.134962	0.038955			481	0.00753	0.05435	0.08948	0.05035			481	0.01951	0.08176	0.11827	0.08577
480	0.0366965	0.0691265	0.104351	0.148557	0.058397			480	0.08096	0.10957	0.13239	0.15324	0.07769			480	0.16263	0.21896	0.19643	0.15757	0.10395					480	0.01137	0.075105	0.131641	0.038475			480	0.00462	0.05175	0.08751	0.049619			480	0.01886	0.08042	0.11748	0.08517
479	0.037352	0.069368	0.104224	0.147487	0.058213			479	0.08253	0.11064	0.13292	0.15297	0.07747			479	0.16645	0.22252	0.19907	0.15813	0.10344					479	0.007245	0.071595	0.12892	0.038055			479	0.00253	0.04973	0.08637	0.04931			479	0.018659	0.07974	0.11687	0.08462
478	0.0386745	0.069897	0.103983	0.146855	0.0579485			478	0.0843	0.11192	0.13369	0.1527	0.0772			478	0.17024	0.22627	0.20151	0.15855	0.10279					478	0.004035	0.069045	0.127089	0.037905			478	0.00108	0.04819	0.08511	0.04882			478	0.01885	0.07948	0.11684	0.08419
477	0.040227	0.071116	0.104443	0.146452	0.0578565			477	0.08627	0.11346	0.13475	0.15285	0.07704			477	0.17406	0.22982	0.20395	0.15924	0.10254					477	0.002265	0.06699	0.125582	0.03774			477	0.00018	0.04715	0.08427	0.04841			477	0.019909	0.07969	0.1168	0.08379
476	0.0424465	0.0724385	0.104983	0.14628	0.057937			476	0.08872	0.11525	0.13596	0.15296	0.07695			476	0.17761	0.23307	0.20669	0.16012	0.10243					476	0.001335	0.06621	0.124918	0.03765			476	4e-05	0.04693	0.08394	0.04821			476	0.02118	0.08056	0.11723	0.08349
475	0.045402	0.07452	0.106122	0.146533	0.058144			475	0.09157	0.11712	0.13735	0.15332	0.07685			475	0.18127	0.23641	0.2091	0.16088	0.1022					475	0.001935	0.06615	0.124303	0.0378585			475	0.00068	0.04684	0.08376	0.04814			475	0.0233	0.08179	0.11779	0.08339
474	0.0484265	0.07682	0.107594	0.146809	0.058144			474	0.09443	0.11948	0.13916	0.1536	0.0769			474	0.18503	0.23977	0.21162	0.16189	0.10192					474	0.003555	0.067125	0.124465	0.03792			474	0.00216	0.04764	0.08391	0.04795			474	0.025709	0.0833	0.11873	0.08317
473	0.051911	0.079626	0.109388	0.147257	0.0583165			473	0.0977	0.12203	0.14101	0.15438	0.07697			473	0.18859	0.24322	0.21419	0.16295	0.10193					473	0.00621	0.068715	0.12508	0.03813			473	0.00396	0.04868	0.0844	0.04804			473	0.02876	0.08541	0.11979	0.08315
472	0.0558785	0.0825585	0.111378	0.14812	0.0584545			472	0.10114	0.12454	0.14306	0.15516	0.0771			472	0.1924	0.24648	0.21683	0.16423	0.10206					472	0.00963	0.070545	0.125923	0.038745			472	0.00648	0.04999	0.08494	0.048079			472	0.03185	0.08806	0.12103	0.08321
471	0.0601335	0.0856175	0.113516	0.149109	0.0588225			471	0.10459	0.12743	0.14529	0.15584	0.07735			471	0.19621	0.24983	0.2197	0.1654	0.10225					471	0.013845	0.07332	0.127381	0.039045			471	0.00928	0.05183	0.08585	0.04812			471	0.03558	0.0907	0.12232	0.08343
470	0.0645495	0.089171	0.11569	0.15011	0.059271			470	0.10848	0.13022	0.14747	0.15693	0.07755			470	0.20036	0.2534	0.22268	0.16668	0.10247					470	0.018675	0.076515	0.129114	0.039705			470	0.01257	0.05408	0.08702	0.04835			470	0.03973	0.09369	0.12391	0.08342
469	0.069115	0.09269	0.118461	0.151225	0.059409			469	0.11227	0.13341	0.14981	0.15802	0.0777			469	0.20435	0.25681	0.22572	0.16801	0.10263					469	0.023925	0.0804	0.131058	0.040155			469	0.01609	0.0563	0.08808	0.04859			469	0.04359	0.09666	0.12545	0.08376
468	0.0736575	0.0964045	0.120807	0.152237	0.059823			468	0.1163	0.13631	0.15243	0.15899	0.07805			468	0.20866	0.26052	0.22858	0.16937	0.10261					468	0.02967	0.08424	0.133115	0.040905			468	0.0197	0.05875	0.08922	0.048829			468	0.04779	0.09969	0.12712	0.08394
467	0.078292	0.100073	0.123487	0.153663	0.060168			467	0.12029	0.13943	0.15497	0.1602	0.0784			467	0.21299	0.26395	0.23154	0.17089	0.10287					467	0.035595	0.088155	0.135286	0.04149			467	0.0236	0.06137	0.09078	0.04908			467	0.05202	0.10282	0.12888	0.08428
466	0.0829725	0.10373	0.125913	0.154859	0.0604555			466	0.12446	0.14267	0.15753	0.16143	0.07861			466	0.21759	0.26785	0.23499	0.17233	0.1032					466	0.041715	0.09243	0.13757	0.0423			466	0.02766	0.06396	0.09219	0.0494			466	0.05644	0.10592	0.13069	0.08463
465	0.087423	0.107203	0.128386	0.156181	0.060927			465	0.12851	0.14551	0.16015	0.16223	0.07885			465	0.22214	0.27168	0.23813	0.17382	0.10339					465	0.04791	0.096675	0.14	0.0429585			465	0.03161	0.06671	0.09341	0.04986			465	0.06079	0.10897	0.13239	0.08488
464	0.0919655	0.11048	0.130778	0.157251	0.061226			464	0.1322	0.14877	0.16257	0.16344	0.07924			464	0.22693	0.27579	0.24164	0.1752	0.1036					464	0.05361	0.10047	0.142139	0.043455			464	0.03535	0.06924	0.09506	0.05013			464	0.06483	0.11186	0.13399	0.08518
463	0.0962895	0.113838	0.133009	0.158631	0.0616745			463	0.13619	0.15174	0.16495	0.16474	0.07953			463	0.23192	0.28007	0.24542	0.17699	0.10405					463	0.0591	0.10422	0.144407	0.044565			463	0.03906	0.07172	0.09613	0.05049			463	0.06888	0.11438	0.13558	0.08582
462	0.100142	0.116955	0.135182	0.159494	0.061962			462	0.13998	0.1545	0.16736	0.16581	0.07985			462	0.23668	0.28427	0.24932	0.17848	0.10425					462	0.064275	0.10785	0.14661	0.04482			462	0.04244	0.07391	0.09745	0.05067			462	0.07285	0.11658	0.13693	0.08619
461	0.103937	0.119795	0.13716	0.160483	0.0622725			461	0.14355	0.15712	0.16989	0.16695	0.08013			461	0.24183	0.2885	0.25291	0.18023	0.10456					461	0.069015	0.11088	0.14823	0.045555			461	0.04575	0.07599	0.09857	0.05112			461	0.07644	0.11878	0.13833	0.08647
460	0.107157	0.122314	0.138805	0.161322	0.0626405			460	0.1469	0.15966	0.17198	0.16788	0.08053			460	0.24636	0.29265	0.25648	0.18181	0.10459					460	0.072735	0.113325	0.14972	0.04617			460	0.04849	0.07787	0.09956	0.05138			460	0.07957	0.12044	0.13969	0.08677
459	0.110503	0.124867	0.140518	0.162207	0.0630775			459	0.15007	0.16204	0.17393	0.16915	0.08078			459	0.25129	0.29685	0.26022	0.18333	0.10495					459	0.076425	0.115725	0.151227	0.046845			459	0.05091	0.07934	0.10046	0.0516			459	0.08269	0.12184	0.14072	0.08711
458	0.113102	0.126971	0.14199	0.163001	0.0634455			458	0.1531	0.16414	0.17587	0.17	0.08123			458	0.25578	0.30099	0.26398	0.18478	0.10529					458	0.07929	0.117645	0.152539	0.0473085			458	0.05308	0.08049	0.10121	0.051909			458	0.08525	0.1231	0.14182	0.0875
457	0.115701	0.1288	0.143094	0.163714	0.0636985			457	0.15565	0.16617	0.17771	0.17082	0.08155			457	0.25999	0.30487	0.26744	0.18621	0.10543					457	0.08184	0.11922	0.153868	0.04767			457	0.05481	0.08156	0.10187	0.05206			457	0.08751	0.1239	0.14283	0.08772
456	0.118105	0.130456	0.144382	0.164323	0.064124			456	0.15822	0.168	0.17924	0.17165	0.08178			456	0.26388	0.30864	0.2708	0.18767	0.10572					456	0.08346	0.120375	0.154499	0.0484335			456	0.05631	0.08235	0.10247	0.05228			456	0.08956	0.12444	0.14355	0.08801
455	0.120531	0.132319	0.145578	0.165036	0.0645265			455	0.16066	0.16972	0.18095	0.17268	0.08226			455	0.26761	0.31204	0.27407	0.18918	0.10604					455	0.08508	0.121485	0.155439	0.048675			455	0.0575	0.08298	0.10288	0.05269			455	0.09141	0.1248	0.14424	0.08832
454	0.122578	0.133883	0.146625	0.165646	0.0648485			454	0.16278	0.17133	0.18246	0.17333	0.0826			454	0.27087	0.31524	0.27717	0.19025	0.10625					454	0.08637	0.12201	0.156411	0.04911			454	0.05849	0.08354	0.10334	0.05291			454	0.09295	0.12506	0.14508	0.08863
453	0.124533	0.135286	0.147763	0.166313	0.065159			453	0.16481	0.17293	0.18399	0.17426	0.08283			453	0.2735	0.31786	0.27984	0.19176	0.10636					453	0.087645	0.12282	0.15701	0.0496185			453	0.05939	0.08407	0.1039	0.05314			453	0.0945	0.12505	0.14555	0.08883
452	0.126615	0.136907	0.148959	0.167106	0.0657225			452	0.16683	0.17417	0.18502	0.17505	0.08326			452	0.27569	0.32029	0.28209	0.19289	0.10687					452	0.08892	0.12324	0.157723	0.050115			452	0.06036	0.08452	0.10408	0.05333			452	0.09589	0.12516	0.14619	0.08919
451	0.128478	0.138425	0.150017	0.167819	0.0661135			451	0.16843	0.17562	0.1864	0.1759	0.08355			451	0.27759	0.32227	0.28419	0.19387	0.10716					451	0.08991	0.124155	0.158258	0.050775			451	0.06141	0.08508	0.10459	0.05351			451	0.09729	0.12522	0.14686	0.0895
450	0.130709	0.140104	0.151386	0.168797	0.066631			450	0.16996	0.1769	0.18771	0.17674	0.0841			450	0.27875	0.32385	0.28566	0.19486	0.10743					450	0.09171	0.125445	0.159683	0.051255			450	0.06251	0.08567	0.10517	0.05375			450	0.09851	0.12556	0.14759	0.08974
[truncated: 4 more columns]

## Sheet: Figure 4
C5S@Au_0,5/0,5													C1S@Au_0,5/0,5
C5S@Au+Trp													C1S@Au+Trp
C5S@Au+Trp (pH=9.50)													C1S@Au+Trp (pH=9.40)

## Sheet: Figure 5
nm	C5S@Au (0,5)	C5S@Au (0,5)+Trp(0,1)	C5S@Au (0,5)+Trp(0,1) (рН= 9,5)				nm	C1S@Au (0,5)	C1S@Au (0,5)+Trp(0,1)	C1S@Au (0,5)+Trp(0,1) (рН=9,39)
700	0.00339	5e-05	0.00505				700	0.0097848	0.1427	0.07847
699	0.00329	-1e-05	0.00499				699	0.0094446	0.14285	0.07847
698	0.00322	-6e-05	0.00494				698	0.0093312	0.14286	0.07848
697	0.00311	-0.00023	0.00477				697	0.0089586	0.14277	0.07844
696	0.00283	-0.00023	0.00477				696	0.0087966	0.1427	0.07844
695	0.00286	-0.00022	0.00478				695	0.0085374	0.14268	0.07839
694	0.00271	-0.00038	0.00462				694	0.008343	0.14278	0.07827
693	0.00253	-0.00034	0.00466				693	0.0080676	0.14273	0.07823
692	0.00239	-0.00052	0.00448				692	0.0078894	0.14269	0.07828
691	0.00222	-0.0004	0.0046				691	0.0076464	0.14263	0.07811
690	0.00216	-0.00034	0.00466				690	0.0076302	0.14255	0.07808
689	0.00201	-0.0006	0.0044				689	0.0073386	0.14263	0.07807
688	0.00201	-0.00047	0.00453				688	0.0069984	0.14254	0.07812
687	0.00195	-0.00053	0.00447				687	0.0068364	0.14258	0.07812
686	0.00183	-0.00047	0.00453				686	0.0068526	0.14242	0.0781
685	0.00179	-0.00057	0.00443				685	0.0066582	0.14252	0.0781
684	0.00165	-0.00054	0.00446				684	0.006561	0.14243	0.07803
683	0.00179	-0.00044	0.00456				683	0.0064962	0.14252	0.0781
682	0.00174	-0.00042	0.00458				682	0.0062532	0.14244	0.07819
681	0.00165	-0.00031	0.00469				681	0.0060912	0.14237	0.07802
680	0.0016	-0.00024	0.00476				680	0.005832	0.1424	0.07812
679	0.00149	-0.00031	0.00469				679	0.0057348	0.14221	0.07821
678	0.00145	-0.00032	0.00468				678	0.0056052	0.14227	0.07808
677	0.00138	-0.00025	0.00475				677	0.0056376	0.14223	0.07808
676	0.00132	-0.00016	0.00484				676	0.0056052	0.14226	0.07811
675	0.0013	-5e-05	0.00495				675	0.0053946	0.14214	0.0781
674	0.00139	4e-05	0.00504				674	0.0055566	0.14215	0.0781
673	0.00136	0.00016	0.00516				673	0.0050868	0.14224	0.07817
672	0.00127	0.00012	0.00512				672	0.005022	0.14193	0.07808
671	0.00137	0.00027	0.00527				671	0.0050382	0.14196	0.07822
670	0.00134	0.00025	0.00525				670	0.0050382	0.14186	0.07827
669	0.00134	0.00052	0.00552				669	0.00486	0.14193	0.07833
668	0.00132	0.00052	0.00552				668	0.00486	0.14182	0.07812
667	0.00147	0.00062	0.00562				667	0.004779	0.14189	0.0782
666	0.00132	0.00095	0.00595				666	0.0046332	0.1417	0.0783
665	0.00131	0.0009	0.0059				665	0.0048276	0.14169	0.07819
664	0.00142	0.00103	0.00603				664	0.0049734	0.14153	0.07844
663	0.00153	0.0013	0.0063				663	0.004779	0.14156	0.07834
662	0.00123	0.00138	0.00638				662	0.0048924	0.14149	0.07846
661	0.0014	0.00156	0.00656				661	0.0049572	0.14131	0.0784
660	0.00158	0.00179	0.00679				660	0.0049734	0.14131	0.0784
659	0.00163	0.00173	0.00673				659	0.004941	0.14109	0.07844
658	0.00184	0.002	0.007				658	0.0050382	0.14109	0.07856
657	0.00195	0.00215	0.00715				657	0.0052488	0.14096	0.0787
656	0.00203	0.00232	0.00732				656	0.0052164	0.14095	0.07866
655	0.00199	0.0026	0.0076				655	0.0050868	0.14091	0.07882
654	0.00226	0.00284	0.00784				654	0.0054108	0.1407	0.07874
653	0.00236	0.00305	0.00805				653	0.0054108	0.14066	0.07897
652	0.00268	0.00323	0.00823				652	0.0054756	0.14053	0.07901
651	0.00291	0.00366	0.00866				651	0.0056538	0.14058	0.07914
650	0.00296	0.00399	0.00899				650	0.006156	0.14043	0.07914
649	0.00319	0.00429	0.00929				649	0.006075	0.14031	0.07903
648	0.00339	0.00462	0.00962				648	0.0065772	0.14019	0.0791
647	0.00356	0.00489	0.00989				647	0.006804	0.14016	0.07924
646	0.00384	0.00531	0.01031				646	0.0069822	0.14003	0.07928
645	0.00412	0.00563	0.01063				645	0.007371	0.13977	0.07953
644	0.00443	0.00609	0.01109				644	0.0077274	0.1396	0.07964
643	0.00479	0.00641	0.01141				643	0.007938	0.13952	0.07972
642	0.00511	0.00679	0.01179				642	0.0081972	0.13944	0.07974
641	0.00541	0.0072	0.0122				641	0.0085374	0.13933	0.0801
640	0.00568	0.00753	0.01253				640	0.0091854	0.1391	0.08026
639	0.00614	0.00818	0.01318				639	0.0094608	0.13896	0.08028
638	0.00648	0.00867	0.01367				638	0.0098172	0.13879	0.08048
637	0.00685	0.00903	0.01403				637	0.0103032	0.13871	0.08062
636	0.00721	0.00971	0.01471				636	0.0108378	0.13848	0.0809
635	0.00789	0.01016	0.01516				635	0.0112266	0.13831	0.08109
634	0.00829	0.01079	0.01579				634	0.0119232	0.13815	0.08123
633	0.00887	0.01132	0.01632				633	0.0123606	0.1379	0.08156
632	0.00927	0.01194	0.01694				632	0.0128952	0.13765	0.08155
631	0.0098	0.01262	0.01762				631	0.0138024	0.13744	0.08182
630	0.01034	0.0132	0.0182				630	0.0143694	0.13722	0.08187
629	0.01101	0.01382	0.01882				629	0.015066	0.13714	0.08223
628	0.0116	0.01453	0.01953				628	0.015552	0.13701	0.08249
627	0.01217	0.01529	0.02029				627	0.0163458	0.13675	0.08258
626	0.01291	0.01597	0.02097				626	0.0170586	0.13661	0.08303
625	0.01346	0.01672	0.02172				625	0.0178038	0.13641	0.08324
624	0.01423	0.01758	0.02258				624	0.0185328	0.13614	0.0835
623	0.01489	0.01836	0.02336				623	0.0192618	0.13589	0.08361
622	0.0157	0.0192	0.0242				622	0.0201852	0.13571	0.08396
621	0.01647	0.02002	0.02502				621	0.0211896	0.13546	0.08425
620	0.01745	0.02078	0.02578				620	0.022113	0.13531	0.0845
619	0.0182	0.02173	0.02673				619	0.0230202	0.13495	0.08483
618	0.01911	0.0227	0.0277				618	0.0238464	0.13488	0.08509
617	0.02	0.02379	0.02879				617	0.0250452	0.13448	0.08546
616	0.02102	0.02477	0.02977				616	0.0259686	0.13432	0.08578
615	0.02195	0.02582	0.03082				615	0.0269892	0.13403	0.08609
614	0.02309	0.02696	0.03196				614	0.028188	0.13377	0.08653
613	0.02409	0.02814	0.03314				613	0.0292734	0.13349	0.08678
612	0.02524	0.02923	0.03423				612	0.0303912	0.13338	0.08723
611	0.02649	0.0304	0.0354				611	0.0316548	0.13303	0.08764
610	0.02774	0.03164	0.03664				610	0.0330804	0.13287	0.08813
609	0.02895	0.03299	0.03799				609	0.0343764	0.13276	0.08852
608	0.03021	0.03433	0.03933				608	0.0359964	0.13246	0.0889
607	0.03143	0.03568	0.04068				607	0.0372924	0.13227	0.0894
606	0.03312	0.03717	0.04217				606	0.0386694	0.13212	0.08998
605	0.03453	0.03879	0.04379				605	0.0404676	0.13182	0.09057
604	0.03609	0.04027	0.04527				604	0.0421848	0.13173	0.091
603	0.03769	0.04185	0.04685				603	0.0438534	0.13164	0.09156
602	0.03929	0.04346	0.04846				602	0.0454572	0.1315	0.09216
601	0.04097	0.04527	0.05027				601	0.0474012	0.13137	0.09285
600	0.04262	0.04702	0.05202				600	0.0489402	0.13114	0.09327
599	0.04442	0.04878	0.05378				599	0.051111	0.13112	0.09393
598	0.04641	0.05068	0.05568				598	0.0531198	0.13104	0.09467
597	0.04836	0.05261	0.05761				597	0.055404	0.13097	0.09535
596	0.05038	0.0545	0.0595				596	0.0572346	0.13094	0.09625
595	0.0523	0.05666	0.06166				595	0.0597294	0.13081	0.09694
594	0.0546	0.05882	0.06382				594	0.0619164	0.13107	0.09772
593	0.05685	0.06118	0.06618				593	0.0644598	0.1311	0.0985
592	0.0591	0.06335	0.06835				592	0.066825	0.13106	0.09953
591	0.0616	0.0657	0.0707				591	0.069822	0.1312	0.10041
590	0.06394	0.06813	0.07313				590	0.0725112	0.13122	0.1015
589	0.06637	0.07047	0.07547				589	0.0751194	0.13151	0.10233
588	0.06899	0.07303	0.07803				588	0.0781164	0.13172	0.10332
587	0.07161	0.07573	0.08073				587	0.081162	0.13185	0.1044
586	0.07451	0.07848	0.08348				586	0.0843858	0.13213	0.10556
585	0.07745	0.08131	0.08631				585	0.087561	0.1324	0.10672
584	0.08033	0.08422	0.08922				584	0.0909792	0.13279	0.10794
583	0.08335	0.08716	0.09216				583	0.0947376	0.13316	0.10916
582	0.0866	0.09028	0.09528				582	0.0983664	0.13346	0.11031
581	0.08973	0.09347	0.09847				581	0.102028	0.13385	0.11179
580	0.09327	0.09665	0.10165				580	0.10598	0.13443	0.11319
579	0.09674	0.1001	0.1051				579	0.110144	0.13482	0.11463
578	0.10017	0.10344	0.10844				578	0.114356	0.13538	0.11604
577	0.10401	0.10715	0.11215				577	0.118811	0.13598	0.11747
576	0.10793	0.11097	0.11597				576	0.123347	0.13654	0.1192
575	0.11181	0.1146	0.1196				575	0.128272	0.13731	0.12081
574	0.11573	0.11832	0.12332				574	0.132791	0.13786	0.12251
573	0.1199	0.12211	0.12711				573	0.137846	0.13865	0.12416
572	0.124	0.12618	0.13118				572	0.1429	0.13933	0.12602
571	0.12843	0.13011	0.13511				571	0.14823	0.14015	0.1278
570	0.13262	0.13419	0.13919				570	0.15343	0.14096	0.12965
569	0.13703	0.13827	0.14327				569	0.158954	0.14159	0.13141
568	0.14139	0.14247	0.14747				568	0.164365	0.1425	0.13333
567	0.14596	0.14653	0.15153				567	0.170165	0.1434	0.13535
566	0.15065	0.1508	0.1558				566	0.175721	0.14421	0.13726
565	0.15532	0.15518	0.16018				565	0.181748	0.14525	0.13944
564	0.15999	0.15922	0.16422				564	0.188033	0.14599	0.14144
563	0.16473	0.16361	0.16861				563	0.193865	0.147	0.14347
562	0.16952	0.16803	0.17303				562	0.200021	0.14791	0.14576
561	0.17462	0.17243	0.17743				561	0.20642	0.14881	0.14789
560	0.17947	0.17683	0.18183				560	0.213241	0.14987	0.15017
559	0.18454	0.18148	0.18648				559	0.219494	0.15077	0.15239
558	0.18966	0.186	0.191				558	0.226703	0.15204	0.15498
557	0.19479	0.19045	0.19545				557	0.233734	0.15309	0.15722
556	0.1998	0.19481	0.19981				556	0.240554	0.15409	0.15967
555	0.20495	0.19923	0.20423				555	0.247714	0.15516	0.16217
554	0.21003	0.20365	0.20865				554	0.254858	0.15628	0.16464
553	0.2151	0.20794	0.21294				553	0.261938	0.15708	0.16711
552	0.2201	0.21213	0.21713				552	0.269276	0.15815	0.16973
551	0.22505	0.21651	0.22151				551	0.27668	0.15929	0.17237
550	0.23	0.22057	0.22557				550	0.284099	0.16042	0.17482
549	0.23487	0.2245	0.2295				549	0.29126	0.16119	0.17755
548	0.23957	0.22842	0.23342				548	0.298453	0.16232	0.18015
547	0.24431	0.23201	0.23701				547	0.305856	0.16314	0.18281
546	0.24872	0.23577	0.24077				546	0.312806	0.16402	0.18536
545	0.25301	0.23917	0.24417				545	0.319837	0.16482	0.18798
544	0.25712	0.24212	0.24712				544	0.3263	0.16562	0.19048
543	0.26092	0.24523	0.25023				543	0.332894	0.16624	0.19297
542	0.26443	0.24787	0.25287				542	0.339179	0.16678	0.1953
541	0.26786	0.25028	0.25528				541	0.34493	0.16742	0.19784
540	0.27085	0.2524	0.2574				540	0.350552	0.16784	0.20029
539	0.27382	0.25447	0.25947				539	0.35572	0.16801	0.20242
538	0.27626	0.25612	0.26112				538	0.360644	0.16817	0.20461
537	0.27823	0.25739	0.26239				537	0.364873	0.16836	0.20671
536	0.28004	0.25831	0.26331				536	0.368761	0.16825	0.20878
535	0.2815	0.25901	0.26401				535	0.372227	0.16794	0.21068
534	0.28252	0.2594	0.2644				534	0.375241	0.16774	0.21251
533	0.28322	0.25929	0.26429				533	0.377654	0.16722	0.21415
532	0.28363	0.25921	0.26421				532	0.379809	0.1666	0.21569
531	0.28336	0.25841	0.26341				531	0.381235	0.16598	0.21721
530	0.28306	0.25752	0.26252				530	0.382109	0.16497	0.21844
529	0.28211	0.25622	0.26122				529	0.382579	0.16391	0.21975
528	0.28083	0.25452	0.25952				528	0.382433	0.16275	0.22064
527	0.27922	0.25239	0.25739				527	0.381721	0.16134	0.22177
526	0.2771	0.25007	0.25507				526	0.380473	0.15977	0.22241
525	0.27474	0.24741	0.25241				525	0.378869	0.158	0.22312
524	0.27186	0.24431	0.24931				524	0.376666	0.15618	0.22366
523	0.2687	0.241	0.246				523	0.373815	0.15416	0.22388
522	0.26501	0.23734	0.24234				522	0.370543	0.15194	0.22377
521	0.26094	0.23343	0.23843				521	0.366768	0.14961	0.22369
520	0.25666	0.22908	0.23408				520	0.362653	0.14724	0.22324
519	0.25229	0.22469	0.22969				519	0.358117	0.14455	0.22228
518	0.24722	0.21987	0.22487				518	0.352625	0.14186	0.22148
517	0.24213	0.21513	0.22013				517	0.347377	0.13886	0.21996
516	0.23698	0.21016	0.21516				516	0.341593	0.136	0.21804
515	0.23181	0.20507	0.21007				515	0.33602	0.1328	0.21584
514	0.22608	0.19985	0.20485				514	0.32954	0.12968	0.21309
513	0.22067	0.19489	0.19989				513	0.323222	0.12655	0.21027
512	0.2154	0.18971	0.19471				512	0.316629	0.12339	0.20696
511	0.20996	0.18479	0.18979				511	0.309971	0.12005	0.20328
510	0.20462	0.17999	0.18499				510	0.303086	0.11634	0.19903
509	0.19956	0.1752	0.1802				509	0.296638	0.11298	0.19478
508	0.19462	0.17097	0.17597				508	0.290029	0.10985	0.19025
507	0.18997	0.16647	0.17147				507	0.283743	0.10628	0.1854
506	0.18542	0.16257	0.16757				506	0.276923	0.10288	0.18022
505	0.18092	0.15848	0.16348				505	0.270686	0.09922	0.17474
504	0.17683	0.15478	0.15978				504	0.264141	0.09571	0.16916
503	0.17281	0.15123	0.15623				503	0.257839	0.09205	0.16311
502	0.16889	0.14793	0.15293				502	0.251586	0.08839	0.15713
501	0.16551	0.14466	0.14966				501	0.245624	0.08473	0.15096
500	0.16192	0.14184	0.14684				500	0.239436	0.08085	0.1447
499	0.15862	0.13891	0.14391				499	0.233523	0.07692	0.13802
498	0.15548	0.13628	0.14128				498	0.227659	0.07305	0.13159
497	0.15271	0.13374	0.13874				497	0.221908	0.06908	0.12507
496	0.14965	0.13122	0.13622				496	0.215816	0.06508	0.11808
495	0.14699	0.12906	0.13406				495	0.209822	0.06087	0.11127
494	0.14441	0.12677	0.13177				494	0.203845	0.05658	0.10446
493	0.14203	0.12469	0.12969				493	0.198077	0.05231	0.09739
492	0.1394	0.12247	0.12747				492	0.192083	0.04776	0.09036
491	0.13726	0.12054	0.12554				491	0.185976	0.04352	0.08327
490	0.13513	0.1188	0.1238				490	0.180241	0.03907	0.07663
489	0.13297	0.11699	0.12199				489	0.174458	0.034719	0.06963
488	0.13119	0.11545	0.12045				488	0.168415	0.03072	0.06294
487	0.12939	0.11385	0.11885				487	0.162778	0.02658	0.05676
486	0.12789	0.11245	0.11745				486	0.157253	0.022729	0.05042
485	0.12628	0.11146	0.11646				485	0.152248	0.01915	0.04487
484	0.12522	0.11027	0.11527				484	0.147242	0.01602	0.03938
483	0.12394	0.10946	0.11446				483	0.142738	0.01311	0.03431
482	0.12296	0.10879	0.11379				482	0.138607	0.01046	0.0298
481	0.12213	0.10808	0.11308				481	0.134962	0.00844	0.025699
480	0.12166	0.10751	0.11251				480	0.131641	0.00681	0.02186
479	0.1211	0.10727	0.11227				479	0.12892	0.00562	0.01866
478	0.12077	0.10724	0.11224				478	0.127089	0.00464	0.01601
477	0.12064	0.10716	0.11216				477	0.125582	0.00418	0.01363
476	0.12055	0.10734	0.11234				476	0.124918	0.00415	0.011629
475	0.12076	0.10752	0.11252				475	0.124303	0.00444	0.01008
474	0.12092	0.10785	0.11285				474	0.124465	0.00524	0.0089
473	0.12158	0.10844	0.11344				473	0.12508	0.00577	0.00776
472	0.12194	0.10898	0.11398				472	0.125923	0.00686	0.00695
471	0.12253	0.10966	0.11466				471	0.127381	0.00791	0.00645
470	0.12313	0.11039	0.11539				470	0.129114	0.0092	0.00609
469	0.124	0.11116	0.11616				469	0.131058	0.01052	0.00575
468	0.12465	0.11208	0.11708				468	0.133115	0.01201	0.00575
467	0.12567	0.11299	0.11799				467	0.135286	0.01316	0.00547
466	0.12643	0.11382	0.11882				466	0.13757	0.01452	0.00537
465	0.12717	0.11487	0.11987				465	0.14	0.01579	0.00522
464	0.128	0.11572	0.12072				464	0.142139	0.01693	0.00513
463	0.12901	0.11664	0.12164				463	0.144407	0.01774	0.00485
462	0.12994	0.11752	0.12252				462	0.14661	0.01883	0.00454
461	0.1307	0.11833	0.12333				461	0.14823	0.01955	0.00434
460	0.13157	0.11922	0.12422				460	0.14972	0.02016	0.00374
459	0.13227	0.12	0.125				459	0.151227	0.02072	0.00339
458	0.13307	0.12078	0.12578				458	0.152539	0.02112	0.00295
457	0.1339	0.12156	0.12656				457	0.153868	0.02154	0.0025
456	0.1345	0.1224	0.1274				456	0.154499	0.02203	0.00199
455	0.13532	0.12318	0.12818				455	0.155439	0.02257	0.00188
454	0.13602	0.12384	0.12884				454	0.156411	0.023049	0.00162
453	0.13669	0.12467	0.12967				453	0.15701	0.02379	0.0016
452	0.13734	0.12523	0.13023				452	0.157723	0.024519	0.00189
451	0.13811	0.12594	0.13094				451	0.158258	0.02548	0.00261
450	0.13896	0.12679	0.13179				450	0.159683	0.02687	0.00333

## Sheet: Figure 6
Wavelength (nm)	Trp	Trp+C1S@Au	Trp+C1S@Au (pH=9,4)				Wavelength (nm)	Trp	Trp+C5S@Au	Trp+C5S@Au (pH=9,5)				Wavelength (nm)	Trp pH=9.5	Trp pH=6.5
290	0.166931	4.28615	3.20093				290	0.166931	3.43352	4.34832				290	-0.288916	0.0277718
290.93	0.0683107	4.06846	2.91032				290.93	0.0683107	3.38727	4.10567				290.93	0.510536	0.0953861
292.03	0.151101	3.82931	2.53859				292.03	0.151101	2.84332	3.80915				292.03	0.111228	-0.0566234
292.96	0.0822747	3.62056	2.23869				292.96	0.0822747	2.85494	3.42031				292.96	0.062638	0.203597
294.06	0.0833319	3.77661	2.15143				294.06	0.0833319	2.76701	3.35584				294.06	-0.0162477	0.0446927
295	0.186786	3.95957	2.04484				295	0.186786	2.4204	3.13948				295	-0.0327633	0.304863
295.93	0.283497	3.21563	1.70873				295.93	0.283497	2.14568	2.63464				295.93	-0.242256	0.282764
297.03	0.25545	3.59066	1.71925				297.03	0.25545	2.06571	2.5734				297.03	0.648303	0.428642
297.96	0.0913843	3.92208	1.43032				297.96	0.0913843	2.11516	2.25211				297.96	-0.081978	0.655385
299.06	0.33476	2.95932	1.24667				299.06	0.33476	2.24181	1.93885				299.06	0.296917	0.693107
300	0.385944	2.87539	1.27073				300	0.385944	1.77055	1.53619				300	0.0158652	0.815461
301.07	0.556318	3.0185	1.24674				301.07	0.556318	1.58547	1.56653				301.07	0.0801102	0.964388
302	0.657906	2.89901	1.27288				302	0.657906	1.33273	1.4245				302	0.391476	1.14825
303.07	0.831741	3.01052	1.11104				303.07	0.831741	1.1378	1.19573				303.07	0.56551	2.25932
304	1.02379	2.85684	1.17422				304	1.02379	1.19094	1.18015				304	-0.0828775	2.05824
305.07	1.26368	2.89794	1.05264				305.07	1.26368	1.20713	0.878394				305.07	0.552134	3.53556
306	1.78984	2.93708	0.951467				306	1.78984	1.39567	0.924921				306	0.352941	4.70758
307.07	2.06124	3.2596	1.08337				307.07	2.06124	1.09876	0.924414				307.07	0.217845	5.52091
308	2.54814	3.36358	1.03531				308	2.54814	1.10909	0.793707				308	0.977772	5.52152
309.07	2.98685	3.52678	1.16607				309.07	2.98685	1.0704	0.950347				309.07	1.80858	7.46466
310	3.43751	3.4089	1.33895				310	3.43751	1.23223	0.772018				310	3.41341	8.84684
311.07	4.27225	3.70331	1.48756				311.07	4.27225	1.0071	0.871877				311.07	4.00885	10.4783
312	4.75941	4.12803	1.57566				312	4.75941	1.2216	1.02032				312	4.04993	10.2286
313.07	5.47701	4.22492	1.79107				313.07	5.47701	1.23261	1.07031				313.07	5.67822	13.5346
314	6.13605	4.40403	1.84837				314	6.13605	1.48195	1.15703				314	7.02415	17.0572
315.07	7.13426	4.76255	2.14739				315.07	7.13426	1.46431	1.32118				315.07	7.4772	15.9028
316	7.94209	5.14359	2.26963				316	7.94209	1.50329	1.31242				316	9.65133	19.2446
317.07	8.97191	5.49559	2.57002				317.07	8.97191	1.80393	1.52537				317.07	10.6067	21.6332
318	10.0434	5.62389	2.76696				318	10.0434	1.75475	1.53692				318	12.4012	22.3495
319.07	10.8038	6.06245	3.19364				319.07	10.8038	1.90148	1.94426				319.07	18.5185	24.585
320	12.2547	6.24445	3.29336				320	12.2547	2.18863	2.1245				320	18.8122	28.6221
321.07	13.3646	6.63297	3.96318				321.07	13.3646	2.2345	2.08607				321.07	16.6677	31.1987
322	14.7444	6.87403	4.07065				322	14.7444	2.37508	2.36107				322	19.4086	32.8927
323.07	16.4706	7.87076	4.69192				323.07	16.4706	2.79362	2.78303				323.07	23.1096	36.4974
324	17.2383	8.248	4.51065				324	17.2383	2.8359	2.77101				324	22.0139	41.1531
325.07	18.8683	8.39087	5.42794				325.07	18.8683	2.7349	3.31294				325.07	24.4066	42.5979
326	20.2823	9.01658	5.50452				326	20.2823	3.33354	3.40376				326	27.4727	46.1479
327.07	22.3328	9.71116	6.26494				327.07	22.3328	3.38286	3.72034				327.07	34.729	53.8399
328	22.9808	9.75255	6.08138				328	22.9808	3.60715	3.9967				328	39.8067	53.0288
329.07	25.0847	10.6362	7.29177				329.07	25.0847	3.95556	4.21981				329.07	36.7847	58.4107
330	26.4681	11.0816	6.95979				330	26.4681	4.05587	4.41766				330	47.8378	62.2109
331.07	27.0477	11.8908	7.47912				331.07	27.0477	4.23817	4.38573				331.07	43.9286	60.7209
332	29.8094	12.6059	8.50258				332	29.8094	4.52369	4.75414				332	49.7028	65.9415
333.07	31.047	12.8792	9.05862				333.07	31.047	4.71772	5.14219				333.07	56.2512	70.8947
334	32.1316	14.1329	9.63904				334	32.1316	5.08112	5.5552				334	60.8166	75.3608
335.07	33.2901	14.2254	10.0461				335.07	33.2901	5.61166	5.42681				335.07	66.9936	75.173
336	34.637	15.1472	10.8709				336	34.637	6.02871	6.52915				336	67.6779	78.9795
337.07	36.4041	16.2121	11.4522				337.07	36.4041	6.2167	6.58433				337.07	69.7298	81.9619
338	37.3623	17.1081	10.6863				338	37.3623	6.66156	6.9789				338	72.7143	80.6904
339.07	38.5298	17.3098	11.8944				339.07	38.5298	6.63295	7.51996				339.07	86.2365	84.2608
340	39.4909	17.9072	13.2396				340	39.4909	7.36667	7.49506				340	82.8993	88.4602
341.07	39.6679	18.3464	13.513				341.07	39.6679	7.24996	8.19697				341.07	86.8373	92.4371
342	41.714	20.0546	13.8716				342	41.714	7.97001	8.28693				342	90.6257	95.6985
343.07	42.9219	20.8161	14.7899				343.07	42.9219	8.1069	8.83267				343.07	96.2108	97.1315
344	44.0142	21.0343	14.9269				344	44.0142	8.43904	9.42224				344	92.9664	106.843
345.07	44.2933	22.3246	16.0517				345.07	44.2933	8.2856	9.05134				345.07	105.496	102.837
346	46.1924	23.5678	17.358				346	46.1924	9.08882	9.66303				346	102.239	110.579
347.07	47.1871	24.1909	17.6716				347.07	47.1871	9.68556	10.2639				347.07	99.173	107.863
348	48.0222	24.4198	16.451				348	48.0222	10.4763	10.1847				348	109.137	107.746
349.07	47.3374	25.9128	18.7683				349.07	47.3374	10.203	11.0406				349.07	116.124	104.278
350	48.4603	25.9361	19.2013				350	48.4603	10.802	10.6117				350	126.395	104.849
351.06	50.0565	27.5087	20.295				351.06	50.0565	10.902	11.1062				351.06	119.375	110.739
351.96	49.7846	28.5304	21.7737				351.96	49.7846	11.051	12.1718				351.96	114.444	109.971
353.03	50.6681	28.3079	21.3895				353.03	50.6681	11.1461	12.8934				353.03	127.716	112.681
353.93	51.6166	29.782	22.9335				353.93	51.6166	12.4466	13.6715				353.93	122.77	115.043
355	51.2304	30.0813	24.1345				355	51.2304	12.7454	13.9311				355	123.475	115.822
356.06	51.1944	30.8625	24.052				356.06	51.1944	12.6938	13.914				356.06	147.086	113.959
356.96	52.4725	32.0126	24.5277				356.96	52.4725	13.3595	15.2076				356.96	136.212	114.518
358.03	51.9814	32.2005	26.2138				358.03	51.9814	13.4524	15.8663				358.03	129.163	115.79
358.93	51.2441	32.6363	27.1373				358.93	51.2441	13.9085	16.1653				358.93	129.926	114.887
360	51.7128	34.1196	26.928				360	51.7128	14.2059	17.0729				360	141.595	117.128
361.07	50.5316	33.8948	28.511				361.07	50.5316	14.7861	17.2299				361.07	145.612	113.28
362	50.4725	33.123	29.909				362	50.4725	14.6884	18.1406				362	136.674	118.321
363.07	49.7499	34.3377	29.4991				363.07	49.7499	14.6463	18.7253				363.07	146.726	111.969
364	50.4933	35.2087	32.6988				364	50.4933	14.8144	19.5451				364	147.811	115.342
365.07	49.9591	36.0962	33.1538				365.07	49.9591	15.5807	20.8519				365.07	144.076	113.678
366	49.0103	35.2721	32.5705				366	49.0103	15.7676	20.4492				366	135.585	110.476
367.07	48.157	35.9858	34.7796				367.07	48.157	15.7663	21.8343				367.07	139.644	107.486
368	47.9524	35.2559	35.0713				368	47.9524	16.0744	22.3646				368	145.237	108.726
369.07	47.9583	36.4712	34.4901				369.07	47.9583	15.8122	22.9243				369.07	134.77	112.126
370	46.753	36.8002	35.2282				370	46.753	15.9635	23.3068				370	132.525	104.289
371.07	46.0123	36.4061	37.719				371.07	46.0123	16.2839	23.0683				371.07	133.046	103.88
372	45.0194	35.9034	37.0063				372	45.0194	16.8493	23.8302				372	133.592	100.325
373.07	44.4994	36.1201	38.6942				373.07	44.4994	16.52	24.8156				373.07	133.184	104.231
374	44.3361	35.7485	39.501				374	44.3361	16.5616	25.2258				374	135.982	100.108
375.07	42.9624	35.5381	39.6144				375.07	42.9624	17.072	25.4371				375.07	123.402	98.0818
376	42.4629	35.7683	41.1846				376	42.4629	16.0962	26.3693				376	139.681	96.8888
377.07	41.8795	34.4368	40.2502				377.07	41.8795	16.1968	26.2024				377.07	123.807	88.1835
378	40.4438	34.5452	40.9541				378	40.4438	16.4444	26.6301				378	118.957	85.6125
379.07	39.4768	34.3339	41.6001				379.07	39.4768	15.9729	27.3679				379.07	125.775	90.3788
380	39.0173	34.2424	42.3864				380	39.0173	16.2547	28.3542				380	130.491	89.9464
381.06	37.7201	33.1698	43.9467				381.06	37.7201	16.0655	27.0304				381.06	126.786	83.0036
381.96	36.6604	32.5808	43.0523				381.96	36.6604	16.005	26.3981				381.96	128.812	84.8084
383.03	35.7466	32.126	42.6078				383.03	35.7466	15.5799	27.6135				383.03	122.069	80.9724
383.93	34.7657	32.0483	43.4182				383.93	34.7657	15.7991	29.0113				383.93	108.931	78.7127
385	33.1293	31.5619	43.4096				385	33.1293	15.358	29.2073				385	99.5664	73.6527
386.06	33.2582	30.7729	43.0166				386.06	33.2582	14.5024	28.1893				386.06	110.473	75.1493
386.96	31.9258	30.9428	43.4815				386.96	31.9258	14.647	28.9946				386.96	99.187	78.1618
388.03	30.9664	29.234	43.7956				388.03	30.9664	14.2653	28.3923				388.03	105.415	67.6462
388.93	29.4782	29.1417	42.0213				388.93	29.4782	14.2184	27.0418				388.93	102.672	71.1219
390	28.5662	27.7293	43.5777				390	28.5662	14.0458	27.4232				390	104.427	67.259
391.06	27.5537	26.9037	43.3767				391.06	27.5537	13.7949	27.5872				391.06	95.8891	63.7953
391.96	27.9307	27.0187	43.7915				391.96	27.9307	13.2434	27.8862				391.96	87.1471	60.6287
393.03	26.4797	26.0226	42.6508				393.03	26.4797	13.0017	27.4593				393.03	101.197	60.0355
393.93	25.8223	24.72	43.1726				393.93	25.8223	12.8604	26.8901				393.93	92.2323	56.3295
395	25.3196	24.5876	43.4965				395	25.3196	12.0827	26.7273				395	88.1938	53.3172
396.06	24.7054	23.9252	43.5417				396.06	24.7054	12.5167	26.6977				396.06	77.8879	55.0589
396.96	23.5926	23.2077	41.1855				396.96	23.5926	11.7704	26.8875				396.96	75.9273	52.5209
398.03	22.4094	21.9862	41.4048				398.03	22.4094	11.343	25.5324				398.03	81.827	49.4229
398.93	22.3289	21.902	42.2268				398.93	22.3289	10.9598	26.0205				398.93	82.9628	48.5343
400	21.8326	21.0912	40.3405				400	21.8326	11.1078	25.8655				400	69.9264	48.1106
401.07	20.4354	20.7397	39.6591				401.07	20.4354	10.6018	25.8161				401.07	76.1958	44.2176
402	20.3929	20.0575	40.6585				402	20.3929	10.2418	25.0969				402	68.9861	40.7997
403.07	19.6325	18.661	41.0395				403.07	19.6325	10.1688	24.6193				403.07	72.1296	43.0703
404	18.4434	18.366	38.8972				404	18.4434	9.70221	24.4553				404	58.9827	40.0149
405.07	18.1153	17.6633	39.2161				405.07	18.1153	9.76363	24.1152				405.07	67.1509	39.7034
406	17.1683	17.1118	39.5972				406	17.1683	9.14508	24.8779				406	59.8428	37.2358
407.07	16.8061	16.6883	38.7752				407.07	16.8061	8.84052	23.8163				407.07	59.3173	36.0517
408	15.9748	16.5051	36.3706				408	15.9748	8.60004	23.0637				408	69.366	40.0131
409.07	15.9852	15.5815	37.5761				409.07	15.9852	8.40966	22.448				409.07	58.9526	33.7756
410	14.8066	14.4042	36.4981				410	14.8066	8.21949	21.5245				410	53.6502	32.8927
411.06	14.3198	14.5457	36.1043				411.06	14.3198	7.59525	21.8851				411.06	62.7826	34.3805
411.96	13.9477	14.025	36.4855				411.96	13.9477	7.67824	21.6062				411.96	48.6177	31.5802
413.03	13.6719	13.8059	35.324				413.03	13.6719	7.31943	20.3086				413.03	53.0149	28.1504
413.93	13.1102	13.5823	34.6059				413.93	13.1102	7.36078	20.377				413.93	39.4748	31.3333
415	12.2002	12.4365	34.1109				415	12.2002	7.28056	19.4929				415	45.6735	27.0025
416.06	11.5579	12.1499	33.3877				416.06	11.5579	6.6282	18.3594				416.06	57.1357	27.987
416.96	11.4262	11.5871	32.7492				416.96	11.4262	6.57804	18.4399				416.96	47.3988	24.9913
418.03	10.9524	11.2934	32.2165				418.03	10.9524	6.36576	18.6862				418.03	37.4593	24.3628
418.93	10.3803	10.7931	31.8242				418.93	10.3803	6.01188	17.3796				418.93	39.3657	20.8958
420	10.1826	10.7105	30.2018				420	10.1826	6.01186	17.1417				420	32.9527	19.8607
421.06	9.70959	10.0465	29.9192				421.06	9.70959	5.70061	16.9812				421.06	34.5779	23.3386
421.96	9.23361	9.93889	29.696				421.96	9.23361	5.52644	16.8963				421.96	36.425	19.6268
423.03	8.66434	9.79478	28.8795				423.03	8.66434	5.43439	16.0996				423.03	33.9606	19.5974
423.93	8.61972	9.09043	28.6973				423.93	8.61972	5.22201	16.1001				423.93	33.6808	17.6892
425	8.16403	9.24334	28.1952				425	8.16403	4.94193	15.1334				425	30.2478	20.5874
426.06	7.74871	8.74226	27.4239				426.06	7.74871	4.94593	15.4278				426.06	26.6603	16.8728
426.96	7.56553	8.56654	27.6647				426.96	7.56553	4.86103	15.0043				426.96	33.6374	17.4842
428.03	6.88041	7.91736	26.7093				428.03	6.88041	4.52368	13.8826				428.03	29.4606	14.8086
428.93	6.7113	7.71792	25.9794				428.93	6.7113	4.53545	14.4279				428.93	34.1129	15.3844
430	6.53786	7.90116	25.4871				430	6.53786	4.50255	13.6301				430	23.7152	14.3928
431.06	6.10313	6.97657	25.107				431.06	6.10313	4.21251	13.3796				431.06	21.1168	14.9626
431.96	5.80778	7.14503	24.8922				431.96	5.80778	4.37094	12.9666				431.96	29.7207	14.1349
433.03	5.6763	6.91526	24.8278				433.03	5.6763	4.23474	12.3075				433.03	23.459	12.4118
433.93	5.27169	6.71216	23.9911				433.93	5.27169	3.91847	12.4898				433.93	22.0623	13.0934
435	5.29494	6.37293	23.1502				435	5.29494	3.8425	12.129				435	18.0823	11.4704
436.06	4.76589	6.13636	23.032				436.06	4.76589	3.66828	11.4842				436.06	25.4237	10.4109
436.96	4.72438	6.17567	22.1953				436.96	4.72438	3.61205	11.491				436.96	15.0097	9.81354
438.03	4.75485	5.80717	21.8186				438.03	4.75485	3.53267	10.9218				438.03	16.3973	10.3828
438.93	4.49881	5.69834	21.4238				438.93	4.49881	3.33068	10.8234				438.93	14.1128	9.60143
440	4.18751	5.63213	21.353				440	4.18751	3.38792	10.6276				440	16.6672	9.03779
441.04	3.85325	5.61378	20.7177				441.04	3.85325	3.16465	10.1421				441.04	17.8874	9.1328
441.94	3.85542	5.18698	20.0358				441.94	3.85542	3.27372	10.0233				441.94	17.1103	7.57751
442.98	3.51336	4.95335	19.8208				442.98	3.51336	3.07063	9.5573				442.98	10.6192	8.76208
444.02	3.1219	5.05943	19.47				444.02	3.1219	2.95784	9.52187				444.02	10.9344	8.22586
445.07	3.20407	4.89475	18.9286				445.07	3.20407	2.86451	8.98439				445.07	15.2683	6.50709
445.97	3.18447	4.63834	18.6772				445.97	3.18447	2.93073	9.18599				445.97	14.8104	6.96152
447.01	2.99429	4.71804	18.5888				447.01	2.99429	2.83943	8.86772				447.01	15.1764	8.26826
448.05	3.1285	4.39988	18.0594				448.05	3.1285	2.84842	8.84619				448.05	11.0783	6.11459
448.95	2.92016	4.38868	18.102				448.95	2.92016	2.78716	8.66406				448.95	14.2599	6.08826
450	2.84744	4.29102	17.1772				450	2.84744	2.61663	8.49222				450	12.8742	6.25218
451.06	2.79355	4.37986	17.1541				451.06	2.79355	2.61783	8.42705				451.06	10.0823	5.78169
451.96	2.69578	4.27646	16.3474				451.96	2.69578	2.5201	8.1797				451.96	11.6073	6.68287
453.03	2.60061	3.99833	16.3954				453.03	2.60061	2.41001	7.93732				453.03	11.8324	5.01049
453.93	2.54877	4.04764	16.1474				453.93	2.54877	2.46623	7.79009				453.93	11.4751	5.2816
455	2.47435	4.023	15.5564				455	2.47435	2.58126	7.62806				455	7.29939	4.76145
456.06	2.2882	4.04392	15.4217				456.06	2.2882	2.39604	7.76346				456.06	8.06532	4.22785
456.96	2.27025	4.09953	15.2586				456.96	2.27025	2.34611	7.45748				456.96	10.9821	5.07619
458.03	2.09567	3.80627	15.0639				458.03	2.09567	2.50202	7.25689				458.03	6.87526	4.83475
458.93	2.19064	3.92748	14.2075				458.93	2.19064	2.32407	7.05402				458.93	7.56231	5.28899
460	1.96335	3.92083	14.3674				460	1.96335	2.30831	7.36294				460	9.3017	4.81939
461.04	1.93586	3.98225	13.8778				461.04	1.93586	2.30993	6.95022				461.04	5.17932	3.1214
461.94	1.94452	3.84412	13.5698				461.94	1.94452	2.16835	6.56435				461.94	8.16254	4.56732
462.98	1.86673	3.80539	13.3281				462.98	1.86673	2.15347	6.50868				462.98	7.24211	4.23824
464.02	1.60802	3.80169	12.9203				464.02	1.60802	2.19158	6.36195				464.02	5.0947	3.0415
465.07	1.65909	3.68049	12.2707				465.07	1.65909	2.26901	6.18665				465.07	6.50033	3.85393
465.97	1.52311	3.71583	12.4348				465.97	1.52311	2.10541	6.06111				465.97	6.57376	4.02559
467.01	1.36916	3.6455	11.8774				467.01	1.36916	2.12106	5.97651				467.01	6.36624	3.3152
468.05	1.36418	3.61673	11.7608				468.05	1.36418	2.26986	5.47625				468.05	7.03111	2.43154
468.95	1.25014	3.64941	11.3328				468.95	1.25014	2.07981	5.64211				468.95	8.23621	2.96076
470	1.17124	3.53908	11.1068				470	1.17124	2.01187	5.73482				470	4.12767	2.90395
471.06	1.31557	3.64699	10.6837				471.06	1.31557	1.932	5.59459				471.06	5.02061	3.28826
471.96	1.41875	3.66919	10.3326				471.96	1.41875	2.03956	5.43018				471.96	2.78507	2.44917
473.03	1.20508	3.72257	10.5413				473.03	1.20508	2.02453	5.23804				473.03	4.61464	2.79099
473.93	0.967676	3.66334	10.3358				473.93	0.967676	2.04216	4.94734				473.93	6.57666	3.11872
475	1.04362	3.77377	9.82967				475	1.04362	1.81938	5.01758				475	4.04078	2.15047
476.06	1.13584	3.69089	9.57578				476.06	1.13584	1.93604	4.69866				476.06	2.93922	2.47635
476.96	0.939367	3.69767	9.27592				476.96	0.939367	1.90332	4.64748				476.96	7.42907	2.07744
478.03	0.917844	3.48774	9.15964				478.03	0.917844	1.86695	4.75341				478.03	4.78227	1.97354
478.93	0.783728	3.69964	8.9225				478.93	0.783728	1.93438	4.68551				478.93	4.63756	1.85182
480	0.929063	3.46211	8.61053				480	0.929063	1.81698	4.43496				480	5.42775	2.30393
481.04	0.929575	3.37555	8.30298				481.04	0.929575	1.86802	4.22976				481.04	3.45128	2.0625
481.94	0.744787	3.56086	8.25452				481.94	0.744787	1.9221	4.23627				481.94	1.19602	1.50838
482.98	0.867591	3.44709	7.85904				482.98	0.867591	1.75038	4.17169				482.98	3.03113	2.17285
484.02	0.717699	3.42184	7.84895				484.02	0.717699	1.718	4.12382				484.02	1.34064	1.66674
485.07	0.778299	3.42409	7.57342				485.07	0.778299	1.78816	3.94989				485.07	3.84889	1.15786
485.97	0.564807	3.57792	7.38258				485.97	0.564807	1.89187	3.79255				485.97	3.73542	1.63684
487.01	0.665804	3.46807	7.0397				487.01	0.665804	1.73749	3.64837				487.01	2.62498	1.47583
488.05	0.975556	3.5391	6.79468				488.05	0.975556	1.7091	3.59412				488.05	4.51197	1.56195
488.95	0.756017	3.41603	6.70265				488.95	0.756017	1.68592	3.24554				488.95	1.6348	1.28331
490	0.6013	3.39703	6.44272				490	0.6013	1.77493	3.49429				490	4.25194	1.77387
491.04	0.539831	3.39591	6.61931				491.04	0.539831	1.61053	3.29964				491.04	1.34089	0.918978
491.94	0.573549	3.20097	5.99355				491.94	0.573549	1.57845	3.1124				491.94	3.03403	1.53882
492.98	0.683073	3.4224	6.06155				492.98	0.683073	1.61127	3.30905				492.98	1.74335	1.01218
494.02	0.534986	3.3534	5.83612				494.02	0.534986	1.57122	3.00275				494.02	1.66929	1.11911
495.07	0.56346	3.45134	5.71409				495.07	0.56346	1.46163	2.96463				495.07	1.78211	1.26334
495.97	0.430043	3.45623	5.76174				495.97	0.430043	1.40108	2.91301				495.97	1.05514	1.28541
497.01	0.313214	3.36963	5.3063				497.01	0.313214	1.46362	2.97102				497.01	3.63188	0.732331
498.05	0.27415	3.50094	5.23716				498.05	0.27415	1.37058	2.95458				498.05	1.9372	0.850707
498.95	0.406167	3.46143	5.2919				498.95	0.406167	1.41649	2.65819				498.95	1.94253	1.17366
500	0.268447	3.34257	5.02617				500	0.268447	1.40722	2.56016				500	1.85834	0.549616
501.04	0.477259	3.23559	5.09648				501.04	0.477259	1.3037	2.56047
501.94	0.235541	3.06402	5.0592				501.94	0.235541	1.44996	2.64996
502.98	0.326004	3.29535	5.03904				502.98	0.326004	1.34748	2.44045
504.02	0.419861	3.3535	5.27418				504.02	0.419861	1.28499	2.46468
505.07	0.371149	2.99912	4.94345				505.07	0.371149	1.2663	2.49074
505.97	0.411812	3.05485	4.87436				505.97	0.411812	1.15914	2.35198
507.01	0.383037	3.19037	4.92837				507.01	0.383037	1.24844	2.45502
508.05	0.37242	3.15793	4.89079				508.05	0.37242	1.24377	2.45607
508.95	0.406835	3.13211	5.18975				508.95	0.406835	1.13524	2.12509
510	0.156028	3.24609	4.9225				510	0.156028	1.15977	2.20195
511.04	0.431259	3.27422	5.0559				511.04	0.431259	1.19817	2.314
511.94	0.169814	2.93479	5.13927				511.94	0.169814	1.01017	2.2595
512.98	0.347911	2.97918	5.1122				512.98	0.347911	1.08992	2.28379
514.02	0.276243	2.90468	5.37215				514.02	0.276243	1.17231	2.3505
515.07	0.230533	3.20701	5.5386				515.07	0.230533	1.19376	2.10887
515.97	0.241122	3.00248	5.66074				515.97	0.241122	1.14652	2.10439
517.01	0.264718	2.94991	5.74339				517.01	0.264718	1.22177	2.48375
518.05	0.22386	3.1779	6.1783				518.05	0.22386	1.13058	2.15368
518.95	0.0861742	3.06467	6.06747				518.95	0.0861742	1.31433	2.35289
520	0.217279	3.11228	6.21955				520	0.217279	1.2464	2.44866
521.04	0.206676	3.16273	6.48498				521.04	0.206676	1.4755	2.44653
521.94	0.225769	3.33864	6.49113				521.94	0.225769	1.40803	2.56985
522.98	0.243919	3.55823	7.14418				522.98	0.243919	1.32727	2.12797
524.02	0.225143	3.38349	7.25646				524.02	0.225143	1.52184	2.66348
525.07	0.157255	3.41181	7.24702				525.07	0.157255	1.52314	2.74151
525.97	0.0686224	3.78138	7.56072				525.97	0.0686224	1.50198	2.77253
527.01	0.241963	3.7295	8.05481				527.01	0.241963	1.79183	2.85819
528.05	0.243203	3.81363	8.38779				528.05	0.243203	1.95209	2.89674
528.95	0.252033	3.56403	8.751				528.95	0.252033	2.08499	2.97933
530	0.0340223	3.90531	8.75928				530	0.0340223	2.26826	3.13344
531.02	0.249746	4.23186	8.66017				531.02	0.249746	2.12761	3.47041
532.05	0.0672292	4.13732	9.28473				532.05	0.0672292	2.28632	3.76979
532.94	0.202812	4.49843	10.1406				532.94	0.202812	2.80768	3.74191
533.97	0.185235	4.24305	9.98067				533.97	0.185235	2.62116	4.17011
535	-0.0365892	4.38623	10.5115				535	-0.0365892	2.65809	4.16485
536.02	0.107099	4.8407	10.1406				536.02	0.107099	2.78647	4.34643
537.05	0.0180125	4.93482	10.5312				537.05	0.0180125	2.96461	4.74532
537.94	0.139548	5.27241	11.1848				537.94	0.139548	3.25146	4.5015
538.97	0.0567462	5.22557	11.2283				538.97	0.0567462	3.17269	5.20414
540	0.264919	5.68833	11.745				540	0.264919	3.33604	5.10654
541.02	0.0354729	4.95055	12.7673				541.02	0.0354729	3.61397	5.4941
542.05	0.230325	5.60027	12.5978				542.05	0.230325	3.62187	5.43321
542.94	0.122601	5.80024	13.1698				542.94	0.122601	3.58382	5.66251
543.97	0.16201	5.99996	13.2042				543.97	0.16201	3.97115	5.59453
545	0.107433	5.7828	13.9374				545	0.107433	3.97032	6.20555
546.02	0.159798	6.0205	13.8466				546.02	0.159798	4.04216	6.6746
547.05	0.154799	5.8526	13.5118				547.05	0.154799	4.23714	6.50571
547.94	0.0875381	5.93835	14.0853				547.94	0.0875381	3.952	6.46802
548.97	-0.054931	6.11931	14.3917				548.97	-0.054931	4.19182	6.66858
550	0	5.90651	14.3217				550	0	3.96401	7.46646
551.04	0.0548426	6.2381	14.6413				551.04	0.0548426	3.72154	7.031
551.94	0.0863424	6.16725	14.0947				551.94	0.0863424	4.51332	7.33491
552.98	0.142157	6.30239	14.6317				552.98	0.142157	4.23079	7.26109
554.02	0.14149	5.96637	14.4998				554.02	0.14149	4.04939	6.97934
555.07	0.14287	6.36473	14.2709				555.07	0.14287	4.40883	7.15304
555.97	0.294571	6.25138	14.2521				555.97	0.294571	4.49099	7.42533
557.01	0.348687	6.38104	14.1891				557.01	0.348687	4.37028	7.47472
558.05	0.33129	6.26587	14.7022				558.05	0.33129	4.30901	7.04046
558.95	0.375154	6.17539	14.0998				558.95	0.375154	4.36882	7.09602
560	0.322586	6.18563	13.8294				560	0.322586	4.44745	7.03196
561.01	0.308178	6.10026	14.3085				561.01	0.308178	4.23239	7.04876
562.02	0.162472	6.12938	14.2801				562.02	0.162472	4.27907	7.0157
563.04	0.298836	6.22927	13.8874				563.04	0.298836	4.1543	6.80158
564.05	0.178006	6.02676	13.9561				564.05	0.178006	4.18676	6.91354
565.07	0.109858	5.80027	13.3285				565.07	0.109858	3.89565	6.90837
565.94	0.14339	5.86599	13.6796				565.94	0.14339	4.06318	6.93541
566.95	0.0735213	5.99161	13.879				566.95	0.0735213	3.97196	6.97332
567.97	0.0190803	5.84759	13.4531				567.97	0.0190803	4.00367	7.05918
568.98	0.181035	6.30201	13.4984				568.98	0.181035	4.01176	6.78866
570	0.141049	5.98218	13.4561				570	0.141049	3.80138	6.34935
571.02	-0.0178085	5.63534	12.7261				571.02	-0.0178085	3.71532	6.74933
572.05	0.0559201	5.62074	12.8812				572.05	0.0559201	3.53466	6.22184
572.94	0	5.7384	12.8791				572.94	0	3.26861	5.73796
573.97	0.125576	5.8348	12.5013				573.97	0.125576	3.51156	6.07909
575	-0.0545623	5.42516	12.221				575	-0.0545623	3.84433	5.77366
576.02	0.039329	5.21689	11.913				576.02	0.039329	3.3293	5.52544
577.05	0.0757188	5.74145	11.6647				577.05	0.0757188	3.14158	5.72533
577.94	-0.0359137	5.07647	11.8813				577.94	-0.0359137	3.30765	5.78159
578.97	0.216669	5.14891	11.769				578.97	0.216669	2.9985	5.01579
580	-0.0707389	5.13125	11.3416				580	-0.0707389	3.1327	5.40867
581.02	0.0733003	5.26504	11.0368				581.02	0.0733003	2.89499	4.82276
582.05	0.147563	4.91659	10.9725				582.05	0.147563	3.38669	5.21049
582.94	-0.0572137	5.36956	10.7945				582.94	-0.0572137	3.06139	4.77365
583.97	0.0202257	5.11275	10.6624				583.97	0.0202257	2.95153	4.84863
585	0.0178403	5.22423	10.158				585	0.0178403	2.91421	4.19245
586.02	0.0183103	5.25699	10.3744				586.02	0.0183103	2.63951	4.35741
587.05	0.107544	4.88404	9.8724				587.05	0.107544	2.82566	4.22427
587.94	0.0896861	4.72637	9.82105				587.94	0.0896861	2.36901	4.0987
588.97	0.0182442	4.251	9.80372				588.97	0.0182442	2.27116	3.79892
590	-0.0180904	4.00501	9.39775				590	-0.0180904	2.29597	3.74493
591.01	0.0564101	4.28174	9.29255				591.01	0.0564101	2.19802	3.84809
592.02	0.0713725	3.93516	9.12832				592.02	0.0713725	2.13296	3.29914
593.04	0.0365918	4.23826	9.03024				593.04	0.0365918	2.01997	3.47116
594.05	0.106583	3.94543	8.78035				594.05	0.106583	1.95655	3.50383
595.07	0.127122	3.82507	8.65215				595.07	0.127122	2.10648	2.91617
595.94	0.0728943	4.09511	8.58142				595.94	0.0728943	1.85518	3.08065
596.95	0.107525	3.96256	8.32726				596.95	0.107525	1.82667	3.01545
597.97	0.112391	3.91831	8.08571				597.97	0.112391	1.54099	2.89787
598.98	0.0364584	3.2224	7.85897				598.98	0.0364584	1.62413	2.73844
600	0.0947724	3.3677	7.72297				600	0.0947724	1.54514	2.70081
Trp_2.5_2.5_600
Collection Time: 28.02.2018 9:55:25
Operator Name :
Scan Software Version: 1.2(147)
Parameter List :
Instrument Cary Eclipse
Instrument Serial Number MY13350007
Data mode Fluorescence
Scan mode Emission
X Mode Wavelength (nm)
Start (nm) 290.00
Stop (nm) 600.00
Ex. Wavelength (nm) 280.00
Ex. Slit (nm) 2.5
Em. Slit (nm) 2.5
Scan rate (nm/min) 600.00
Data interval (nm) 1.0000
Averaging Time (s) 0.1000
Excitation filter Auto
Emission filter Open
PMT voltage (V) Medium
Corrected spectra OFF
Method Log :
Method Name : Default
Date/Time stamp: 28.02.2018 9:49:45
Method Modifications:
Excitation Wavelength Changed: 28.02.2018 9:54:08	Old: 350.00	New: 280.00
Emission Wavelength Changed: 28.02.2018 9:54:08	Old: 400.00	New: 290.00
Ex. Slit Width (nm): Changed: 28.02.2018 9:55:14	Old:5	New:2.5
Em. Slit Width (nm): Changed: 28.02.2018 9:55:14	Old:5	New:2.5
End Method Modifications
Trp+C1S@Au_20_20_600
Collection Time: 28.02.2018 10:24:22
Operator Name :
Scan Software Version: 1.2(147)
Parameter List :
Instrument Cary Eclipse
Instrument Serial Number MY13350007
Data mode Fluorescence
Scan mode Emission
X Mode Wavelength (nm)
Start (nm) 290.00
Stop (nm) 600.00
Ex. Wavelength (nm) 280.00
Ex. Slit (nm) 20
Em. Slit (nm) 20
Scan rate (nm/min) 600.00
Data interval (nm) 1.0000
Averaging Time (s) 0.1000
Excitation filter Auto
Emission filter Open
PMT voltage (V) Medium
Corrected spectra OFF
Method Log :
Method Name : Default
Date/Time stamp: 28.02.2018 9:49:45
Method Modifications:
Excitation Wavelength Changed: 28.02.2018 9:54:08	Old: 350.00	New: 280.00
Emission Wavelength Changed: 28.02.2018 9:54:08	Old: 400.00	New: 290.00
Ex. Slit Width (nm): Changed: 28.02.2018 9:55:14	Old:5	New:2.5
Em. Slit Width (nm): Changed: 28.02.2018 9:55:14	Old:5	New:2.5
Ex. Slit Width (nm): Changed: 28.02.2018 9:56:02	Old:2.5	New:5
Em. Slit Width (nm): Changed: 28.02.2018 9:57:56	Old:2.5	New:5
User Delta Stop Changed: 28.02.2018 9:57:56	Old: 450.00	New: 530.00
User Delta Increment Changed: 28.02.2018 9:57:56	Old: 10.00	New: 0.15
Excitation Wavelength Changed: 28.02.2018 9:57:56	Old: 280.00	New: 530.00
Emission Wavelength Changed: 28.02.2018 9:57:56	Old: 290.00	New: 540.00
Stop Wavelength Changed: 28.02.2018 9:57:56	Old: 600.00	New: 700.00
Ex. Slit Width (nm): Changed: 28.02.2018 9:58:48	Old:5	New:10
Em. Slit Width (nm): Changed: 28.02.2018 9:58:48	Old:5	New:10
User Delta Stop Changed: 28.02.2018 9:58:48	Old: 530.00	New: 535.00
Excitation Wavelength Changed: 28.02.2018 9:58:48	Old: 530.00	New: 535.00
Ex. Slit Width (nm): Changed: 28.02.2018 9:58:57	Old:10	New:5
Em. Slit Width (nm): Changed: 28.02.2018 9:58:57	Old:10	New:5
Excitation Wavelength Changed: 28.02.2018 9:59:25	Old: 535.00	New: 525.00
Ex. Slit Width (nm): Changed: 28.02.2018 10:00:07	Old:5	New:10
Em. Slit Width (nm): Changed: 28.02.2018 10:00:07	Old:5	New:10
Emission Wavelength Changed: 28.02.2018 10:00:07	Old: 540.00	New: 530.00
Excitation Wavelength Changed: 28.02.2018 10:00:44	Old: 525.00	New: 500.00
Emission Wavelength Changed: 28.02.2018 10:00:44	Old: 530.00	New: 510.00
Ex. Slit Width (nm): Changed: 28.02.2018 10:01:18	Old:10	New:20
Em. Slit Width (nm): Changed: 28.02.2018 10:01:18	Old:10	New:20
Excitation Wavelength Changed: 28.02.2018 10:02:23	Old: 500.00	New: 530.00
Emission Wavelength Changed: 28.02.2018 10:02:23	Old: 510.00	New: 540.00
Ex. Slit Width (nm): Changed: 28.02.2018 10:02:44	Old:20	New:10
Em. Slit Width (nm): Changed: 28.02.2018 10:02:44	Old:20	New:10
Emission Wavelength Changed: 28.02.2018 10:02:44	Old: 540.00	New: 535.00
Ex. Slit Width (nm): Changed: 28.02.2018 10:02:52	Old:10	New:5
Em. Slit Width (nm): Changed: 28.02.2018 10:02:52	Old:10	New:5
Excitation Wavelength Changed: 28.02.2018 10:04:35	Old: 530.00	New: 520.00
Emission Wavelength Changed: 28.02.2018 10:04:35	Old: 535.00	New: 530.00
Stop Wavelength Changed: 28.02.2018 10:04:35	Old: 700.00	New: 600.00
Ex. Slit Width (nm): Changed: 28.02.2018 10:05:01	Old:5	New:10
Em. Slit Width (nm): Changed: 28.02.2018 10:05:01	Old:5	New:10
Excitation Wavelength Changed: 28.02.2018 10:05:44	Old: 520.00	New: 500.00
Emission Wavelength Changed: 28.02.2018 10:05:44	Old: 530.00	New: 505.00
Ex. Slit Width (nm): Changed: 28.02.2018 10:05:51	Old:10	New:5
Em. Slit Width (nm): Changed: 28.02.2018 10:05:51	Old:10	New:5
Ex. Slit Width (nm): Changed: 28.02.2018 10:06:21	Old:5	New:10
Em. Slit Width (nm): Changed: 28.02.2018 10:06:21	Old:5	New:10
Excitation Wavelength Changed: 28.02.2018 10:06:21	Old: 500.00	New: 280.00
Emission Wavelength Changed: 28.02.2018 10:06:21	Old: 505.00	New: 290.00
Ex. Slit Width (nm): Changed: 28.02.2018 10:07:10	Old:10	New:20
Em. Slit Width (nm): Changed: 28.02.2018 10:07:10	Old:10	New:20
Ex. Slit Width (nm): Changed: 28.02.2018 10:10:14	Old:20	New:5
Em. Slit Width (nm): Changed: 28.02.2018 10:10:14	Old:20	New:2.5
Em. Slit Width (nm): Changed: 28.02.2018 10:11:28	Old:2.5	New:5
Ex. Slit Width (nm): Changed: 28.02.2018 10:12:57	Old:5	New:10
Em. Slit Width (nm): Changed: 28.02.2018 10:12:57	Old:5	New:10
Ex. Slit Width (nm): Changed: 28.02.2018 10:14:09	Old:10	New:20
Em. Slit Width (nm): Changed: 28.02.2018 10:14:09	Old:10	New:20
Ex. Slit Width (nm): Changed: 28.02.2018 10:18:40	Old:20	New:5
Em. Slit Width (nm): Changed: 28.02.2018 10:18:40	Old:20	New:5
Excitation Wavelength Changed: 28.02.2018 10:19:37	Old: 280.00	New: 520.00
Emission Wavelength Changed: 28.02.2018 10:19:37	Old: 290.00	New: 530.00
Ex. Slit Width (nm): Changed: 28.02.2018 10:19:44	Old:5	New:10
Em. Slit Width (nm): Changed: 28.02.2018 10:19:44	Old:5	New:10
Ex. Slit Width (nm): Changed: 28.02.2018 10:19:51	Old:10	New:5
Em. Slit Width (nm): Changed: 28.02.2018 10:19:51	Old:10	New:5
Em. Slit Width (nm): Changed: 28.02.2018 10:21:27	Old:5	New:2.5
Excitation Wavelength Changed: 28.02.2018 10:21:27	Old: 520.00	New: 280.00
Emission Wavelength Changed: 28.02.2018 10:21:27	Old: 530.00	New: 290.00
Em. Slit Width (nm): Changed: 28.02.2018 10:22:24	Old:2.5	New:5
Ex. Slit Width (nm): Changed: 28.02.2018 10:23:19	Old:5	New:10
Em. Slit Width (nm): Changed: 28.02.2018 10:23:19	Old:5	New:10
Ex. Slit Width (nm): Changed: 28.02.2018 10:24:03	Old:10	New:20
Em. Slit Width (nm): Changed: 28.02.2018 10:24:03	Old:10	New:20
End Method Modifications
Trp+C1S@Au_7NaOH_20_20_600
Collection Time: 28.02.2018 11:30:17
Operator Name :
Scan Software Version: 1.2(147)
Parameter List :
Instrument Cary Eclipse
Instrument Serial Number MY13350007
Data mode Fluorescence
Scan mode Emission
X Mode Wavelength (nm)
Start (nm) 290.00
Stop (nm) 600.00
Ex. Wavelength (nm) 280.00
Ex. Slit (nm) 20
Em. Slit (nm) 20
Scan rate (nm/min) 600.00
Data interval (nm) 1.0000
Averaging Time (s) 0.1000
Excitation filter Auto
Emission filter Open
PMT voltage (V) Medium
Corrected spectra OFF
Method Log :
Method Name : C:\Users\CaryEclipse\Desktop\Yana\2018\CS@Au+Trp_H2O.FBSW
Date/Time stamp: 28.02.2018 11:10:36
Method Modifications:
Excitation Wavelength Changed: 28.02.2018 9:54:08	Old: 350.00	New: 280.00
Emission Wavelength Changed: 28.02.2018 9:54:08	Old: 400.00	New: 290.00
Ex. Slit Width (nm): Changed: 28.02.2018 9:55:14	Old:5	New:2.5
Em. Slit Width (nm): Changed: 28.02.2018 9:55:14	Old:5	New:2.5
Ex. Slit Width (nm): Changed: 28.02.2018 9:56:02	Old:2.5	New:5
Em. Slit Width (nm): Changed: 28.02.2018 9:57:56	Old:2.5	New:5
User Delta Stop Changed: 28.02.2018 9:57:56	Old: 450.00	New: 530.00
User Delta Increment Changed: 28.02.2018 9:57:56	Old: 10.00	New: 0.15
Excitation Wavelength Changed: 28.02.2018 9:57:56	Old: 280.00	New: 530.00
Emission Wavelength Changed: 28.02.2018 9:57:56	Old: 290.00	New: 540.00
Stop Wavelength Changed: 28.02.2018 9:57:56	Old: 600.00	New: 700.00
Ex. Slit Width (nm): Changed: 28.02.2018 9:58:48	Old:5	New:10
Em. Slit Width (nm): Changed: 28.02.2018 9:58:48	Old:5	New:10
User Delta Stop Changed: 28.02.2018 9:58:48	Old: 530.00	New: 535.00
Excitation Wavelength Changed: 28.02.2018 9:58:48	Old: 530.00	New: 535.00
Ex. Slit Width (nm): Changed: 28.02.2018 9:58:57	Old:10	New:5
Em. Slit Width (nm): Changed: 28.02.2018 9:58:57	Old:10	New:5
Excitation Wavelength Changed: 28.02.2018 9:59:25	Old: 535.00	New: 525.00
Ex. Slit Width (nm): Changed: 28.02.2018 10:00:07	Old:5	New:10
Em. Slit Width (nm): Changed: 28.02.2018 10:00:07	Old:5	New:10
Emission Wavelength Changed: 28.02.2018 10:00:07	Old: 540.00	New: 530.00
Excitation Wavelength Changed: 28.02.2018 10:00:44	Old: 525.00	New: 500.00
Emission Wavelength Changed: 28.02.2018 10:00:44	Old: 530.00	New: 510.00
Ex. Slit Width (nm): Changed: 28.02.2018 10:01:18	Old:10	New:20
Em. Slit Width (nm): Changed: 28.02.2018 10:01:18	Old:10	New:20
Excitation Wavelength Changed: 28.02.2018 10:02:23	Old: 500.00	New: 530.00
Emission Wavelength Changed: 28.02.2018 10:02:23	Old: 510.00	New: 540.00
Ex. Slit Width (nm): Changed: 28.02.2018 10:02:44	Old:20	New:10
Em. Slit Width (nm): Changed: 28.02.2018 10:02:44	Old:20	New:10
Emission Wavelength Changed: 28.02.2018 10:02:44	Old: 540.00	New: 535.00
Ex. Slit Width (nm): Changed: 28.02.2018 10:02:52	Old:10	New:5
Em. Slit Width (nm): Changed: 28.02.2018 10:02:52	Old:10	New:5
Excitation Wavelength Changed: 28.02.2018 10:04:35	Old: 530.00	New: 520.00
Emission Wavelength Changed: 28.02.2018 10:04:35	Old: 535.00	New: 530.00
Stop Wavelength Changed: 28.02.2018 10:04:35	Old: 700.00	New: 600.00
Ex. Slit Width (nm): Changed: 28.02.2018 10:05:01	Old:5	New:10
Em. Slit Width (nm): Changed: 28.02.2018 10:05:01	Old:5	New:10
Excitation Wavelength Changed: 28.02.2018 10:05:44	Old: 520.00	New: 500.00
Emission Wavelength Changed: 28.02.2018 10:05:44	Old: 530.00	New: 505.00
Ex. Slit Width (nm): Changed: 28.02.2018 10:05:51	Old:10	New:5
Em. Slit Width (nm): Changed: 28.02.2018 10:05:51	Old:10	New:5
Ex. Slit Width (nm): Changed: 28.02.2018 10:06:21	Old:5	New:10
Em. Slit Width (nm): Changed: 28.02.2018 10:06:21	Old:5	New:10
Excitation Wavelength Changed: 28.02.2018 10:06:21	Old: 500.00	New: 280.00
Emission Wavelength Changed: 28.02.2018 10:06:21	Old: 505.00	New: 290.00
Ex. Slit Width (nm): Changed: 28.02.2018 10:07:10	Old:10	New:20
Em. Slit Width (nm): Changed: 28.02.2018 10:07:10	Old:10	New:20
Ex. Slit Width (nm): Changed: 28.02.2018 10:10:14	Old:20	New:5
Em. Slit Width (nm): Changed: 28.02.2018 10:10:14	Old:20	New:2.5
Em. Slit Width (nm): Changed: 28.02.2018 10:11:28	Old:2.5	New:5
Ex. Slit Width (nm): Changed: 28.02.2018 10:12:57	Old:5	New:10
Em. Slit Width (nm): Changed: 28.02.2018 10:12:57	Old:5	New:10
Ex. Slit Width (nm): Changed: 28.02.2018 10:14:09	Old:10	New:20
Em. Slit Width (nm): Changed: 28.02.2018 10:14:09	Old:10	New:20
Ex. Slit Width (nm): Changed: 28.02.2018 10:18:40	Old:20	New:5
Em. Slit Width (nm): Changed: 28.02.2018 10:18:40	Old:20	New:5
Excitation Wavelength Changed: 28.02.2018 10:19:37	Old: 280.00	New: 520.00
Emission Wavelength Changed: 28.02.2018 10:19:37	Old: 290.00	New: 530.00
Ex. Slit Width (nm): Changed: 28.02.2018 10:19:44	Old:5	New:10
Em. Slit Width (nm): Changed: 28.02.2018 10:19:44	Old:5	New:10
Ex. Slit Width (nm): Changed: 28.02.2018 10:19:51	Old:10	New:5
Em. Slit Width (nm): Changed: 28.02.2018 10:19:51	Old:10	New:5
Em. Slit Width (nm): Changed: 28.02.2018 10:21:27	Old:5	New:2.5
Excitation Wavelength Changed: 28.02.2018 10:21:27	Old: 520.00	New: 280.00
Emission Wavelength Changed: 28.02.2018 10:21:27	Old: 530.00	New: 290.00
Em. Slit Width (nm): Changed: 28.02.2018 10:22:24	Old:2.5	New:5
Ex. Slit Width (nm): Changed: 28.02.2018 10:23:19	Old:5	New:10
Em. Slit Width (nm): Changed: 28.02.2018 10:23:19	Old:5	New:10
Ex. Slit Width (nm): Changed: 28.02.2018 10:24:03	Old:10	New:20
Em. Slit Width (nm): Changed: 28.02.2018 10:24:03	Old:10	New:20
End Method Modifications
Trp+C5S@Au_20_20_600
Collection Time: 28.02.2018 10:14:41
Operator Name :
Scan Software Version: 1.2(147)
Parameter List :
Instrument Cary Eclipse
Instrument Serial Number MY13350007
Data mode Fluorescence
Scan mode Emission
X Mode Wavelength (nm)
Start (nm) 290.00
Stop (nm) 600.00
Ex. Wavelength (nm) 280.00
Ex. Slit (nm) 20
Em. Slit (nm) 20
Scan rate (nm/min) 600.00
Data interval (nm) 1.0000
Averaging Time (s) 0.1000
Excitation filter Auto
Emission filter Open
PMT voltage (V) Medium
Corrected spectra OFF
Method Log :
Method Name : Default
Date/Time stamp: 28.02.2018 9:49:45
Method Modifications:
Excitation Wavelength Changed: 28.02.2018 9:54:08	Old: 350.00	New: 280.00
Emission Wavelength Changed: 28.02.2018 9:54:08	Old: 400.00	New: 290.00
Ex. Slit Width (nm): Changed: 28.02.2018 9:55:14	Old:5	New:2.5
Em. Slit Width (nm): Changed: 28.02.2018 9:55:14	Old:5	New:2.5
Ex. Slit Width (nm): Changed: 28.02.2018 9:56:02	Old:2.5	New:5
Em. Slit Width (nm): Changed: 28.02.2018 9:57:56	Old:2.5	New:5
User Delta Stop Changed: 28.02.2018 9:57:56	Old: 450.00	New: 530.00
User Delta Increment Changed: 28.02.2018 9:57:56	Old: 10.00	New: 0.15
Excitation Wavelength Changed: 28.02.2018 9:57:56	Old: 280.00	New: 530.00
Emission Wavelength Changed: 28.02.2018 9:57:56	Old: 290.00	New: 540.00
Stop Wavelength Changed: 28.02.2018 9:57:56	Old: 600.00	New: 700.00
Ex. Slit Width (nm): Changed: 28.02.2018 9:58:48	Old:5	New:10
Em. Slit Width (nm): Changed: 28.02.2018 9:58:48	Old:5	New:10
User Delta Stop Changed: 28.02.2018 9:58:48	Old: 530.00	New: 535.00
Excitation Wavelength Changed: 28.02.2018 9:58:48	Old: 530.00	New: 535.00
Ex. Slit Width (nm): Changed: 28.02.2018 9:58:57	Old:10	New:5
Em. Slit Width (nm): Changed: 28.02.2018 9:58:57	Old:10	New:5
Excitation Wavelength Changed: 28.02.2018 9:59:25	Old: 535.00	New: 525.00
Ex. Slit Width (nm): Changed: 28.02.2018 10:00:07	Old:5	New:10
Em. Slit Width (nm): Changed: 28.02.2018 10:00:07	Old:5	New:10
Emission Wavelength Changed: 28.02.2018 10:00:07	Old: 540.00	New: 530.00
Excitation Wavelength Changed: 28.02.2018 10:00:44	Old: 525.00	New: 500.00
Emission Wavelength Changed: 28.02.2018 10:00:44	Old: 530.00	New: 510.00
Ex. Slit Width (nm): Changed: 28.02.2018 10:01:18	Old:10	New:20
Em. Slit Width (nm): Changed: 28.02.2018 10:01:18	Old:10	New:20
Excitation Wavelength Changed: 28.02.2018 10:02:23	Old: 500.00	New: 530.00
Emission Wavelength Changed: 28.02.2018 10:02:23	Old: 510.00	New: 540.00
Ex. Slit Width (nm): Changed: 28.02.2018 10:02:44	Old:20	New:10
Em. Slit Width (nm): Changed: 28.02.2018 10:02:44	Old:20	New:10
Emission Wavelength Changed: 28.02.2018 10:02:44	Old: 540.00	New: 535.00
Ex. Slit Width (nm): Changed: 28.02.2018 10:02:52	Old:10	New:5
Em. Slit Width (nm): Changed: 28.02.2018 10:02:52	Old:10	New:5
Excitation Wavelength Changed: 28.02.2018 10:04:35	Old: 530.00	New: 520.00
Emission Wavelength Changed: 28.02.2018 10:04:35	Old: 535.00	New: 530.00
Stop Wavelength Changed: 28.02.2018 10:04:35	Old: 700.00	New: 600.00
Ex. Slit Width (nm): Changed: 28.02.2018 10:05:01	Old:5	New:10
Em. Slit Width (nm): Changed: 28.02.2018 10:05:01	Old:5	New:10
Excitation Wavelength Changed: 28.02.2018 10:05:44	Old: 520.00	New: 500.00
Emission Wavelength Changed: 28.02.2018 10:05:44	Old: 530.00	New: 505.00
Ex. Slit Width (nm): Changed: 28.02.2018 10:05:51	Old:10	New:5
Em. Slit Width (nm): Changed: 28.02.2018 10:05:51	Old:10	New:5
Ex. Slit Width (nm): Changed: 28.02.2018 10:06:21	Old:5	New:10
Em. Slit Width (nm): Changed: 28.02.2018 10:06:21	Old:5	New:10
Excitation Wavelength Changed: 28.02.2018 10:06:21	Old: 500.00	New: 280.00
Emission Wavelength Changed: 28.02.2018 10:06:21	Old: 505.00	New: 290.00
Ex. Slit Width (nm): Changed: 28.02.2018 10:07:10	Old:10	New:20
Em. Slit Width (nm): Changed: 28.02.2018 10:07:10	Old:10	New:20
Ex. Slit Width (nm): Changed: 28.02.2018 10:10:14	Old:20	New:5
Em. Slit Width (nm): Changed: 28.02.2018 10:10:14	Old:20	New:2.5
Em. Slit Width (nm): Changed: 28.02.2018 10:11:28	Old:2.5	New:5
Ex. Slit Width (nm): Changed: 28.02.2018 10:12:57	Old:5	New:10
Em. Slit Width (nm): Changed: 28.02.2018 10:12:57	Old:5	New:10
Ex. Slit Width (nm): Changed: 28.02.2018 10:14:09	Old:10	New:20
Em. Slit Width (nm): Changed: 28.02.2018 10:14:09	Old:10	New:20
End Method Modifications
Trp+C5S@Au_7NaOH_20_20_600
Collection Time: 28.02.2018 11:26:08
Operator Name :
Scan Software Version: 1.2(147)
Parameter List :
Instrument Cary Eclipse
Instrument Serial Number MY13350007
Data mode Fluorescence
Scan mode Emission
X Mode Wavelength (nm)
Start (nm) 290.00
Stop (nm) 600.00
Ex. Wavelength (nm) 280.00
Ex. Slit (nm) 20
Em. Slit (nm) 20
Scan rate (nm/min) 600.00
Data interval (nm) 1.0000
Averaging Time (s) 0.1000
Excitation filter Auto
Emission filter Open
PMT voltage (V) Medium
Corrected spectra OFF
Method Log :
Method Name : C:\Users\CaryEclipse\Desktop\Yana\2018\CS@Au+Trp_H2O.FBSW
Date/Time stamp: 28.02.2018 11:10:36
Method Modifications:
Excitation Wavelength Changed: 28.02.2018 9:54:08	Old: 350.00	New: 280.00
Emission Wavelength Changed: 28.02.2018 9:54:08	Old: 400.00	New: 290.00
Ex. Slit Width (nm): Changed: 28.02.2018 9:55:14	Old:5	New:2.5
Em. Slit Width (nm): Changed: 28.02.2018 9:55:14	Old:5	New:2.5
Ex. Slit Width (nm): Changed: 28.02.2018 9:56:02	Old:2.5	New:5
Em. Slit Width (nm): Changed: 28.02.2018 9:57:56	Old:2.5	New:5
User Delta Stop Changed: 28.02.2018 9:57:56	Old: 450.00	New: 530.00
User Delta Increment Changed: 28.02.2018 9:57:56	Old: 10.00	New: 0.15
Excitation Wavelength Changed: 28.02.2018 9:57:56	Old: 280.00	New: 530.00
Emission Wavelength Changed: 28.02.2018 9:57:56	Old: 290.00	New: 540.00
Stop Wavelength Changed: 28.02.2018 9:57:56	Old: 600.00	New: 700.00
Ex. Slit Width (nm): Changed: 28.02.2018 9:58:48	Old:5	New:10
Em. Slit Width (nm): Changed: 28.02.2018 9:58:48	Old:5	New:10
User Delta Stop Changed: 28.02.2018 9:58:48	Old: 530.00	New: 535.00
Excitation Wavelength Changed: 28.02.2018 9:58:48	Old: 530.00	New: 535.00
Ex. Slit Width (nm): Changed: 28.02.2018 9:58:57	Old:10	New:5
Em. Slit Width (nm): Changed: 28.02.2018 9:58:57	Old:10	New:5
Excitation Wavelength Changed: 28.02.2018 9:59:25	Old: 535.00	New: 525.00
Ex. Slit Width (nm): Changed: 28.02.2018 10:00:07	Old:5	New:10
Em. Slit Width (nm): Changed: 28.02.2018 10:00:07	Old:5	New:10
Emission Wavelength Changed: 28.02.2018 10:00:07	Old: 540.00	New: 530.00
Excitation Wavelength Changed: 28.02.2018 10:00:44	Old: 525.00	New: 500.00
Emission Wavelength Changed: 28.02.2018 10:00:44	Old: 530.00	New: 510.00
Ex. Slit Width (nm): Changed: 28.02.2018 10:01:18	Old:10	New:20
Em. Slit Width (nm): Changed: 28.02.2018 10:01:18	Old:10	New:20
Excitation Wavelength Changed: 28.02.2018 10:02:23	Old: 500.00	New: 530.00
Emission Wavelength Changed: 28.02.2018 10:02:23	Old: 510.00	New: 540.00
Ex. Slit Width (nm): Changed: 28.02.2018 10:02:44	Old:20	New:10
Em. Slit Width (nm): Changed: 28.02.2018 10:02:44	Old:20	New:10
Emission Wavelength Changed: 28.02.2018 10:02:44	Old: 540.00	New: 535.00
Ex. Slit Width (nm): Changed: 28.02.2018 10:02:52	Old:10	New:5
Em. Slit Width (nm): Changed: 28.02.2018 10:02:52	Old:10	New:5
Excitation Wavelength Changed: 28.02.2018 10:04:35	Old: 530.00	New: 520.00
Emission Wavelength Changed: 28.02.2018 10:04:35	Old: 535.00	New: 530.00
Stop Wavelength Changed: 28.02.2018 10:04:35	Old: 700.00	New: 600.00
Ex. Slit Width (nm): Changed: 28.02.2018 10:05:01	Old:5	New:10
Em. Slit Width (nm): Changed: 28.02.2018 10:05:01	Old:5	New:10
Excitation Wavelength Changed: 28.02.2018 10:05:44	Old: 520.00	New: 500.00
Emission Wavelength Changed: 28.02.2018 10:05:44	Old: 530.00	New: 505.00
Ex. Slit Width (nm): Changed: 28.02.2018 10:05:51	Old:10	New:5
Em. Slit Width (nm): Changed: 28.02.2018 10:05:51	Old:10	New:5
Ex. Slit Width (nm): Changed: 28.02.2018 10:06:21	Old:5	New:10
Em. Slit Width (nm): Changed: 28.02.2018 10:06:21	Old:5	New:10
Excitation Wavelength Changed: 28.02.2018 10:06:21	Old: 500.00	New: 280.00
Emission Wavelength Changed: 28.02.2018 10:06:21	Old: 505.00	New: 290.00
Ex. Slit Width (nm): Changed: 28.02.2018 10:07:10	Old:10	New:20
Em. Slit Width (nm): Changed: 28.02.2018 10:07:10	Old:10	New:20
Ex. Slit Width (nm): Changed: 28.02.2018 10:10:14	Old:20	New:5
Em. Slit Width (nm): Changed: 28.02.2018 10:10:14	Old:20	New:2.5
Em. Slit Width (nm): Changed: 28.02.2018 10:11:28	Old:2.5	New:5
Ex. Slit Width (nm): Changed: 28.02.2018 10:12:57	Old:5	New:10
Em. Slit Width (nm): Changed: 28.02.2018 10:12:57	Old:5	New:10
Ex. Slit Width (nm): Changed: 28.02.2018 10:14:09	Old:10	New:20
Em. Slit Width (nm): Changed: 28.02.2018 10:14:09	Old:10	New:20
Ex. Slit Width (nm): Changed: 28.02.2018 10:18:40	Old:20	New:5
Em. Slit Width (nm): Changed: 28.02.2018 10:18:40	Old:20	New:5
Excitation Wavelength Changed: 28.02.2018 10:19:37	Old: 280.00	New: 520.00
Emission Wavelength Changed: 28.02.2018 10:19:37	Old: 290.00	New: 530.00
Ex. Slit Width (nm): Changed: 28.02.2018 10:19:44	Old:5	New:10
Em. Slit Width (nm): Changed: 28.02.2018 10:19:44	Old:5	New:10
Ex. Slit Width (nm): Changed: 28.02.2018 10:19:51	Old:10	New:5
Em. Slit Width (nm): Changed: 28.02.2018 10:19:51	Old:10	New:5
Em. Slit Width (nm): Changed: 28.02.2018 10:21:27	Old:5	New:2.5
Excitation Wavelength Changed: 28.02.2018 10:21:27	Old: 520.00	New: 280.00
Emission Wavelength Changed: 28.02.2018 10:21:27	Old: 530.00	New: 290.00
Em. Slit Width (nm): Changed: 28.02.2018 10:22:24	Old:2.5	New:5
Ex. Slit Width (nm): Changed: 28.02.2018 10:23:19	Old:5	New:10
Em. Slit Width (nm): Changed: 28.02.2018 10:23:19	Old:5	New:10
Ex. Slit Width (nm): Changed: 28.02.2018 10:24:03	Old:10	New:20
Em. Slit Width (nm): Changed: 28.02.2018 10:24:03	Old:10	New:20
End Method Modifications

## Sheet: Figure 7
Wavelength (nm)	Trp_(pH 7.4)	Trp+C1S@Au_(pH 7.4)	Trp+C5S@Au_(pH 7.4)					Wavelength (nm)	Trp	Trp+C1S@Au	Trp+C5S@Au
290	4.80688	4.76184	4.35677					290	0.437112	0	0
290.93	3.34215	3.01902	2.56212					290.93	0.536852	0.013776	0.0486823
292.03	2.23864	1.55445	1.22479					292.03	0.429851	-0.0553802	0.0210287
292.96	1.93966	1.09518	0.7535					292.96	0.536928	0.0478553	0.0624054
294.06	1.82533	1.19339	0.59599					294.06	0.555361	0.0284463	0.134208
295	2.26456	1.61311	0.598378					295	0.709471	0.0427399	0.0471786
295.93	2.39557	1.81733	0.69628					295.93	0.788422	-0.0141935	0.076133
297.03	2.89629	2.46565	0.892762					297.03	1.03936	0.0581818	0.198848
297.96	3.27511	2.99906	0.875972					297.96	1.22343	-0.0972438	0.221345
299.06	3.91827	3.51317	1.03345					299.06	1.57549	-0.0288638	0.190619
300	4.95173	4.292	1.10572					300	1.75463	0	0.046376
301.07	5.97428	5.31182	1.33801					301.07	2.31722	-0.0570654	0.134964
302	7.4364	6.09508	1.41281					302	3.00869	-0.179244	0.0909353
303.07	9.50438	7.1471	1.69659					303.07	3.90812	-0.044484	-0.0355309
304	11.3796	7.87187	1.92694					304	4.55352	-0.0747239	0.0909353
305.07	14.0137	9.03082	2.29638					305.07	5.86832	-0.0290795	0.0768285
306	16.6077	10.1094	2.81765					306	7.12287	0.0148602	-0.0121636
307.07	20.7353	10.9311	2.93063					307.07	9.72333	-0.0983703	0.0767567
308	23.3146	11.8828	3.20064					308	11.3506	0.0304692	0.0502518
309.07	28.2962	13.3458	3.71951					309.07	13.3676	-0.0877411	0.136287
310	33.1243	14.0274	4.22743					310	16.0675	0	0.0164352
311.07	38.158	15.2856	4.34521					311.07	18.8278	0.0928577	0.105574
312	43.2616	15.7015	4.76558					312	21.4183	0.0297597	0.0626167
313.07	48.7069	16.8754	5.38479					313.07	25.0684	-0.0296165	0.0355413
314	54.389	17.5232	5.78334					314	27.8188	-0.0144601	0.0493817
315.07	62.0914	18.4733	6.31004					315.07	32.5228	-0.115513	0.131709
316	68.8352	18.5164	6.72755					316	36.7589	-0.0288351	0.159721
317.07	76.8301	19.3829	7.0219					317.07	40.493	0.0429473	0.13398
318	83.1916	19.7878	7.54167					318	44.9829	-0.0287882	0.0628126
319.07	92.0038	20.4902	8.1565					319.07	50.3744	-0.0439883	0.00605883
320	102.429	21.2195	8.37587					320	55.0648	-0.0590929	0.132686
321.07	112.81	21.7377	9.38371					321.07	62.2408	0.04392	0.0761524
322	122.943	22.7195	10.3991					322	67.1529	-0.14469	0.105587
323.07	135.089	23.4533	11.0413					323.07	74.5179	-0.0629198	0.0320676
324	143.337	24.2072	10.9454					324	80.4086	0.028399	0.133629
325.07	155.137	24.3938	11.6272					325.07	85.8887	-0.112838	0.13351
326	168.371	25.4576	13.1175					326	92.3288	0.0431959	0.119485
327.07	181.698	25.5497	13.9314					327.07	100.165	-0.0147636	0.119613
328	191.905	26.2938	14.7634					328	106.696	-0.0719901	-0.00702711
329.07	205.941	26.9643	15.1229					329.07	112.675	0.0854652	0.0626139
330	216.795	27.1683	15.5938					330	119.745	0.0424226	0.132297
331.07	230.97	28.0388	17.0424					331.07	129.466	0.0149301	0.0909353
332	244.639	28.4861	17.6038					332	135.322	-0.0596908	0.0909353
333.07	257.25	29.4358	18.0497					333.07	142.526	0	0.016464
334	266.758	29.3554	19.1452					334	146.96	0.0588859	-0.000883669
335.07	277.241	30.1364	19.6945					335.07	155.241	0.0141739	0.163637
336	291.437	30.8759	20.4978					336	162.794	-0.0293712	0.0909353
337.07	305.025	30.9569	21.3185					337.07	167.034	0.0136214	-0.0246099
338	312.753	31.2352	21.6963					338	175.717	0.0992401	0.135056
339.07	321.093	31.7953	22.1869					339.07	181.111	0	0.0625938
340	333.165	31.8644	22.7681					340	184.543	0.0420539	-0.0438861
341.07	342.211	32.7613	23.6753					341.07	189.805	0.0135811	0.0620777
342	352.963	32.5825	24.8258					342	193.475	-0.0994276	0.0761384
343.07	358.496	32.7065	25.2391					343.07	199.659	-0.0853012	0.046711
344	366.895	33.7518	25.1621					344	203.252	0.113461	0.105569
345.07	374.019	33.5793	25.8763					345.07	205.228	0	0.0909353
346	382.807	34.9911	26.7025					346	213.238	-0.0145283	0.120554
347.07	390.496	34.3785	27.073					347.07	212.178	-0.101231	0.120403
348	395.932	34.0722	27.8269					348	218.382	0.0282275	-0.031945
349.07	402.519	34.9606	28.4755					349.07	220.993	-0.0711187	0.164348
350	410.003	35.8273	28.8449					350	224.053	0	0.0739383
351.06	413.215	35.44	30.0008					351.06	228.794	0.0567344	0.0909353
351.96	420.98	36.1068	30.9973					351.96	231.277	-0.0143864	0.0602242
353.03	426.937	36.301	31.4049					353.03	234.489	0.0282582	0.149408
353.93	429.252	36.7227	31.296					353.93	233.968	0.0140681	0.0621541
355	432.259	36.3047	31.6085					355	234.951	0.0989231	0.0607975
356.06	435.877	36.9756	32.2311					356.06	239.677	0.0431127	0.0468597
356.96	436.639	37.0725	32.6314					356.96	240.302	0.128755	0.0756117
358.03	437.728	37.3324	33.0138					358.03	239.428	0.0431189	-0.0130117
358.93	438.109	37.4453	33.8481					358.93	239.594	0.0994163	0.120946
360	436.384	36.8369	33.6049					360	237.88	0.0143984	0.121688
361.07	438.311	37.7017	33.5645					361.07	238.482	-0.059113	0.0147808
362	435.313	36.4512	33.9759					362	238.108	-0.0144159	0.136274
363.07	432.392	36.4152	34.008					363.07	235.049	0.142179	0.122147
364	430.536	36.3913	34.1169					364	234.764	0.0998236	0.0470602
365.07	425.485	36.6352	34.3454					365.07	231.346	-0.0155294	0.151059
366	420.522	36.6465	34.5101					366	226.672	-0.0156745	0.134898
367.07	417.036	36.3179	34.6733					367.07	226.484	0.0618334	0.0909353
368	412.728	35.917	34.5644					368	222.785	0.0800897	0.105573
369.07	407.656	35.7486	33.7595					369.07	218.439	0.0311881	0.105039
370	403.57	35.4126	34.0617					370	217.853	0.0153172	0.00504183
371.07	397.496	34.5944	33.7933					371.07	212.879	0.170969	0.0909353
372	392.357	34.5078	33.2755					372	210.757	0.029638	0.105694
373.07	386.32	34.0725	32.9692					373.07	206.225	0.0610668	0.0609404
374	378.509	33.8248	33.4379					374	203.502	0	0.148252
375.07	372.253	33.712	32.8272					375.07	198.293	0.190384	0.168148
376	367.34	33.6509	32.7363					376	194.328	0.0929901	0.179261
377.07	359.695	33.2534	31.7328					377.07	191.292	0	0.0622733
378	352.014	33.1889	32.2134					378	185.386	0.0931807	0.0168535
379.07	341.937	31.9399	31.7809					379.07	183.218	0.188019	0.0614837
380	337.867	31.5858	30.5462					380	178.518	0.0432551	0.0107299
381.06	329.217	30.9902	30.8512					381.06	172.48	0	0.121439
381.96	324.193	30.9663	29.4794					381.96	167.507	0.130115	0.121053
383.03	315.302	30.2896	29.3543					383.03	163.706	0.0781287	0.0202759
383.93	306.505	30.1279	29.2396					383.93	162.461	0.0590371	0.00428266
385	296.555	29.1906	28.2143					385	156.078	-0.0719052	0.0619338
386.06	288.079	28.7911	28.2764					386.06	151.617	0	0.173155
386.96	281.775	27.9225	27.5676					386.96	144.947	-0.0704454	0.0429214
388.03	274.876	27.1746	26.8116					388.03	142.396	0.0142493	0.155378
388.93	267.949	26.6934	26.5551					388.93	138.937	0.0303711	0.121036
390	258.225	26.8162	25.9667					390	134.893	0.0140207	0.0909353
391.06	253.974	25.8599	25.1811					391.06	130.683	0.0423173	0.196521
391.96	247.345	25.2518	24.676					391.96	126.752	0.0428651	0.0615585
393.03	239.887	25.1598	24.3277					393.03	125.22	0.0861215	0.152312
393.93	232.642	24.5152	23.5361					393.93	119.499	0.0994756	0.0909353
395	228.159	24.2388	23.4077					395	116.306	0.0419117	0.12086
396.06	222.424	23.0088	23.0597					396.06	113.035	0.0994346	0.16413
396.96	213.623	22.8627	21.925					396.96	108.955	-0.0852866	0.106336
398.03	207.127	21.9443	21.7437					398.03	105.116	-0.0718897	0.15033
398.93	203.587	21.8854	21.2598					398.93	102.452	-0.0417659	0.0603865
400	195.464	21.1319	20.7286					400	99.7189	0.0288796	0.152815
401.07	190.795	20.7713	20.6908					401.07	95.9163	-0.0287356	-0.0617365
402	183.825	19.9539	20.0343					402	93.6444	0.0563912	0.105531
403.07	179.191	19.7223	19.8998					403.07	89.1378	-0.103785	0.0761062
404	172.793	19.2235	19.2266					404	86.0005	0.0431984	0.0225194
405.07	169.713	19.0196	18.1423					405.07	82.6657	0.0752287	0.0337336
406	162.383	18.4821	18.1156					406	81.2737	-0.0436967	0.141773
407.07	157.367	17.9682	18.0777					407.07	78.519	0	0.107423
408	153.542	17.8928	17.471					408	73.8462	0.0144209	0.0022723
409.07	147.728	16.9506	16.6621					409.07	72.4134	0.163217	0.061838
410	142.69	16.5448	16.3291					410	69.6232	0	0.172033
411.06	137.564	15.9583	16.0829					411.06	67.6538	-0.0734516	-0.00665427
411.96	132.962	15.2749	15.7323					411.96	64.302	-0.0464864	0.10563
413.03	127.551	15.1677	15.0159					413.03	61.717	-0.0739109	0.210415
413.93	124.454	14.9465	14.5056					413.93	58.5199	-0.0316631	-0.043325
415	118.323	14.7944	14.3172					415	56.4955	-0.0149627	-0.00909045
416.06	113.689	14.1646	13.6794					416.06	54.0796	-0.0147371	0.0623683
416.96	111.105	14.1567	13.246					416.96	52.1401	0.0147538	0.0909353
418.03	105.931	13.241	13.1939					418.03	49.9438	0.0486863	0.0619018
418.93	102.498	13.0033	12.6099					418.93	48.3028	-0.0310448	0.133753
420	99.7281	12.3955	11.7465					420	46.0506	-0.0922296	0.149864
421.06	95.3314	12.3715	11.8113					421.06	44.3078	-0.0465773	0.074219
421.96	93.0127	11.9789	11.3894					421.96	43.0601	0	0.0585707
423.03	89.6115	11.9081	11.2977					423.03	40.7742	0.0301914	0.189941
423.93	85.2576	11.142	10.8849					423.93	39.2939	-0.0178314	0.016651
425	82.9525	11.0035	10.2494					425	37.745	0.0740412	0.119314
426.06	78.9327	10.479	10.2162					426.06	35.7609	-0.0701053	0.104944
426.96	76.8761	10.6256	10.201					426.96	34.3574	-0.0887771	0.0766318
428.03	73.0091	10.0798	9.44186					428.03	32.332	-0.0147887	0.0315564
428.93	71.6918	9.58306	9.44481					428.93	30.9414	0.0596321	0.105369
430	68.243	9.71587	9.19009					430	31.1407	-0.127506	0.224548
431.06	66.0135	9.63214	9.10685					431.06	29.0275	0.111764	0.00272851
431.96	63.266	9.10758	8.82327					431.96	27.1897	0	0.148176
433.03	61.0824	8.99037	8.39227					433.03	25.6943	-0.0962835	0.121763
433.93	57.7923	9.0838	8.06275					433.93	25.0041	-0.0896874	0.14889
435	56.1516	8.63646	7.85574					435	25.1496	0.0761638	0.0764413
436.06	53.7491	8.40366	7.71077					436.06	23.2555	-0.0598265	0.134791
436.96	51.2588	8.5896	7.54472					436.96	22.1255	0.0321115	0.162462
438.03	49.2046	8.38818	7.07118					438.03	20.8973	-0.0595752	0.135891
438.93	48.4144	8.46818	7.25633					438.93	20.5726	0	0.075718
440	46.1432	8.37275	7.27304					440	19.1012	0	0.000121117
441.04	44.3697	7.81459	6.9519					441.04	18.3969	-0.0737975	0.134987
441.94	42.8507	7.65362	6.77601					441.94	17.7837	0.0152033	0.105655
442.98	41.1509	7.85374	6.586					442.98	16.6849	-0.0589345	-0.0197592
444.02	39.8212	7.50434	6.46324					444.02	15.9589	0.030828	0.0625516
445.07	38.8533	7.74396	6.38415					445.07	15.3965	0.0158755	0.105081
445.97	37.3465	7.70795	6.44849					445.97	15.176	0	0.0626067
447.01	37.1289	7.50815	6.24453					447.01	14.2248	-0.0289113	0.119647
448.05	34.8497	7.39042	6.24075					448.05	13.7481	0.101722	0.0617999
448.95	34.4	7.40814	6.20855					448.95	13.347	0.108502	-0.0245732
450	33.585	7.38112	6.49564					450	12.8887	-0.0289704	0.0485049
451.06	32.1418	7.26899	5.90709					451.06	12.3544	0.0290537	0.161422
451.96	31.4292	7.24815	5.91656					451.96	11.9099	-0.0600817	0.00581922
453.03	31.3679	7.4717	5.99441					453.03	11.06	0.0722043	0.177383
453.93	30.2666	7.34847	5.93992					453.93	11.5045	-0.0574729	0.11964
455	28.8028	7.01453	5.90087					455	11.0615	-0.0444827	0.0909353
456.06	27.8186	7.35197	6.11039					456.06	10.3299	-0.043012	0.0909353
456.96	27.1937	6.98232	5.61911					456.96	10.1286	0.100902	0.162683
458.03	26.4967	7.35923	5.75867					458.03	9.65505	-0.0284758	0.134818
458.93	26.1543	7.15285	5.44391					458.93	9.39203	0.0304688	0.105238
460	24.5794	7.12006	5.26004					460	8.8828	0.0740785	0.00589402
461.04	24.2295	6.96358	5.42137					461.04	8.63459	-0.0603346	0.151396
461.94	23.6551	7.00965	5.6492					461.94	8.29073	-0.0437484	0.263114
462.98	22.609	6.87647	5.29113					462.98	7.55979	0.033279	0.147938
464.02	22.3172	7.05164	5.13076					464.02	7.77244	0.0311202	0.1331
465.07	21.1977	6.76948	5.45235					465.07	7.51812	0.101861	0.164165
465.97	20.8754	6.88669	4.88665					465.97	6.77501	0	-0.00943322
467.01	20.0742	6.63394	5.36318					467.01	6.51389	0.0300983	0.11994
468.05	19.1961	6.44514	4.9919					468.05	6.36803	-0.0448243	0.030286
468.95	18.8201	6.52388	5.09666					468.95	6.22262	0.0148058	0.11966
470	18.0706	6.54748	5.07312					470	5.85263	-0.0435648	0.0482343
471.06	17.9409	6.33471	4.92071					471.06	5.69745	-0.0467297	0.105833
471.96	17.3774	5.98295	4.79263					471.96	5.2549	-0.0322805	0.0615434
473.03	16.2284	6.15336	4.95031					473.03	4.99781	-0.0159645	0.119511
473.93	15.8387	6.01858	4.91589					473.93	5.08334	-0.0152784	0.133873
475	15.6104	5.90265	4.65825					475	4.94141	-0.0307088	0.0768062
476.06	15.3113	5.72286	4.78173					476.06	4.35881	0.0282901	0.0909353
476.96	14.4728	5.97049	4.45825					476.96	4.30767	0	0.00505536
478.03	13.8837	6.02348	4.36387					478.03	4.24295	0.0143408	0.0468766
478.93	13.7792	5.76053	4.40502					478.93	3.97131	0.0292843	0.00595304
480	13.729	5.66213	4.20363					480	4.07344	0.0573863	0.119575
481.04	12.885	5.47945	4.04331					481.04	3.76359	-0.0138835	0.0909353
481.94	12.2041	5.56801	4.05084					481.94	3.68346	-0.0582216	0.134499
482.98	12.4954	5.50631	4.30811					482.98	3.49856	0.0756178	0.0204025
484.02	11.8252	5.35081	4.01199					484.02	3.31973	-0.0277012	0.163631
485.07	11.182	5.43095	3.99791					485.07	3.18299	0.0303283	0.0490849
485.97	11.5974	5.35923	3.97953					485.97	3.27271	0.0151373	0.0336828
487.01	10.8705	5.26192	3.61858					487.01	3.07157	0.0449283	0.147377
488.05	10.5551	4.92005	3.91989					488.05	2.70128	0.0438911	0.220348
488.95	10.0342	5.15164	3.57983					488.95	2.8092	0	0.0202889
490	9.91517	5.20997	3.75601					490	2.59633	0.0435692	0.118973
491.04	9.07262	5.171	3.3302					491.04	2.46714	-0.0143419	0.132801
491.94	9.32395	5.07633	3.51145					491.94	2.44485	0	0.119824
492.98	8.62453	4.96975	3.51322					492.98	2.37436	-0.0866076	0.119236
494.02	8.83394	4.96421	3.43147					494.02	2.39766	-0.11686	-0.0407611
495.07	8.4724	4.81234	3.61876					495.07	2.09542	0.109121	0.062455
495.97	8.26888	4.79456	3.58945					495.97	1.90655	-0.0564262	0.0909353
497.01	7.76362	4.69092	3.21289					497.01	1.86078	-0.0581573	0.0618663
498.05	7.51797	4.6605	3.27786					498.05	1.79938	-0.0710671	0.216509
498.95	7.57323	4.49353	3.26754					498.95	1.87485	-0.0281869	0.11897
500	7.51752	4.67818	3.24347					500	1.74884	0.0699232	0.0484778
501.04	6.90705	4.53496	3.118					501.04	1.79659	-0.0723453	0.033478
501.94	6.76489	4.63256	3.35235					501.94	1.66748	0.0431251	0.105594
502.98	6.52622	4.62334	3.21385					502.98	1.30302	0	0.105125
504.02	6.1317	4.65519	3.02428					504.02	1.59345	-0.0285063	0.0207056
505.07	6.01029	4.67456	3.04184					505.07	1.46267	-0.10141	0.220296
505.97	6.34329	4.40684	3.26505					505.97	1.46452	0.0579693	0.0474078
507.01	5.96925	4.40786	2.87718					507.01	1.27063	0.056802	0.04821
508.05	5.77612	4.59641	2.95653					508.05	1.188	-0.0287853	0.0479916
508.95	5.82282	4.65847	3.10086					508.95	1.17887	0.0459348	0.174636
510	5.36426	4.82307	3.08048					510	1.09654	0.0283014	0.0909353
511.04	5.37727	4.771	2.92088					511.04	1.16849	-0.0876027	0.00613081
511.94	5.02781	4.74621	2.96609					511.94	1.13504	-0.0141459	0.104663
512.98	5.03073	4.6485	2.91999					512.98	1.03774	-0.029052	-0.0386749
514.02	4.86886	5.06609	3.08136					514.02	0.986563	-0.0819023	-0.0537763
515.07	4.91855	5.17602	2.83612					515.07	0.815171	-0.0436993	0.0487358
515.97	4.66963	5.32659	2.78658					515.97	0.893594	0	0.0623213
517.01	4.4743	5.50838	2.95996					517.01	0.827977	0.0287687	0.0339804
518.05	4.31276	5.57367	2.74814					518.05	0.734489	0	0.0172129
518.95	4.32203	5.62806	2.99602					518.95	0.975555	-0.071141	-0.0121393
520	4.16558	5.77962	2.98573					520	0.790581	0.0143068	0.134449
521.04	4.02926	6.14943	2.89587					521.04	0.760971	0.0139628	0.150881
521.94	4.02618	6.51862	2.84862					521.94	0.899037	0	0.0765236
522.98	4.1005	6.56558	3.02826					522.98	0.622052	-0.0913186	0.120351
524.02	3.65554	6.37082	2.82527					524.02	0.785658	-0.0142015	0.0766189
525.07	3.86652	6.6625	2.93248					525.07	0.528466	0.0412683	0.190746
525.97	3.68694	6.62301	2.7459					525.97	0.722335	-0.0563944	0.105726
527.01	3.59621	6.82145	2.79646					527.01	0.66073	0.0274937	0.13509
528.05	3.5963	6.92636	2.70071					528.05	0.613549	0	0.135093
528.95	3.55566	7.05121	2.69539					528.95	0.702877	0.0566195	0.164288
530	3.39218	6.89132	2.76588					530	0.598211	-0.0142128	0.107017
531.02	3.21844	7.4044	2.8053					531.02	0.596043	0	0.134551
532.05	3.02767	7.33793	2.99737					532.05	0.512723	-0.0292903	0.0610439
532.94	3.24372	7.58861	2.85207					532.94	0.64011	0.099708	-0.0117085
533.97	3.13718	7.38772	2.71401					533.97	0.539811	0.057089	0.0617015
535	2.81467	7.49238	2.86845					535	0.526131	0.0965757	0.12019
536.02	2.86939	7.63089	2.6935					536.02	0.425326	0	0.105379
537.05	3.09692	7.77561	2.78819					537.05	0.576926	-0.0146671	0.0328717
537.94	2.78686	7.69841	2.87608					537.94	0.483084	-0.113053	0.0909353
538.97	2.94442	8.07362	3.1785					538.97	0.286812	-0.0741983	0.0467162
540	3.10356	8.63748	3.62228					540	0.504092	0.0563356	0.120529
541.02	3.45053	9.78032	4.15839					541.02	0.402456	0.055715	0.0768664
542.05	4.07327	11.489	6.01658					542.05	0.231773	0.0292094	0.205668
542.94	4.88922	12.3973	7.88406					542.94	0.535015	-0.0145851	-0.0115688
543.97	6.55171	15.8619	10.6032					543.97	0.41304	-0.0303145	0.0453336
545	8.51379	19.1925	12.8125					545	0.396645	-0.0142947	0.20474
546.02	10.3848	22.61	15.4724					546.02	0.360231	-0.0761522	0.016002
547.05	11.7585	25.9781	18.8652					547.05	0.246935	0	0.0173149
547.94	13.5779	26.6593	19.4496					547.94	0.465339	-0.0571674	0.120521
548.97	15.2536	28.1975	23.3191					548.97	0.515261	-0.0143462	0.029833
550	17.01	29.478	25.4215					550	0.281469	-0.0435098	0.0751477
551.04	19.2234	31.2687	26.9579					551.04	0.405116	-0.0141593	-0.0170461
551.94	22.6866	35.9126	29.7829					551.94	0.495432	-0.0447447	0.123486
552.98	25.688	34.3112	32.8451					552.98	0.655461	-0.045253	0.0909353
554.02	26.9095	39.9809	36.5984					554.02	0.616622	0.0301364	0.0759874
555.07	29.6596	39.0548	38.8475					555.07	0.765967	0.0655716	0.0759396
555.97	30.361	42.6704	38.8706					555.97	0.830488	0.0150442	0.0608456
557.01	31.1456	42.5591	40.041					557.01	1.03754	-0.0289863	0.0313609
558.05	32.9401	42.2102	41.1778					558.05	0.938323	-0.0748772	0.121306
558.95	33.5324	41.592	39.8828					558.95	1.09686	-0.101846	0.0607096
560	35.2776	40.4252	39.7756					560	0.880424	-0.0713857	0.0909353
561.01	35.5343	40.256	40.3982					561.01	1.05201	-0.0601694	0.031796
562.02	37.5712	40.5697	40.6334					562.02	1.05892	0.0304451	0.0312498
563.04	38.6736	42.3441	41.6885					563.04	0.888405	-0.0435673	0.0161085
564.05	39.4155	41.3997	40.5567					564.05	1.0062	0.102531	0.0909353
565.07	42.4088	36.9657	39.81					565.07	0.84799	0.0147161	0.16413
565.94	38.142	41.6451	39.946					565.94	0.581093	-0.0295552	0.00347044
566.95	37.6862	34.4828	35.6353					566.95	0.575139	0.0726818	0.105605
567.97	32.6179	31.6838	32.3734					567.97	0.483903	0.0294811	0.0761093
568.98	28.4954	29.7708	27.5173					568.98	0.276392	0.0866764	0.075637
570	24.9453	26.6681	24.6127					570	0.142727	-0.0294794	0.0294781
571.02	22.4453	22.6946	21.8463					571.02	0.204061	-0.0586227	0.105462
572.05	18.69	21.8636	17.9966					572.05	0.192655	0	0.135825
572.94	15.7173	19.0088	17.3873					572.94	0.304345	-0.0768982	0.0322739
573.97	12.8803	16.1854	13.2897					573.97	0.15588	0.0872473	0.119791
575	10.2217	13.9581	10.9813					575	0.192767	-0.103088	0.0622223
576.02	7.6335	10.6104	7.9807					576.02	0.260926	-0.045146	0.105025
577.05	5.33128	8.14079	5.47839					577.05	0.312138	0.0897317	0.0909353
577.94	3.67159	6.78727	4.3334					577.94	0.176577	-0.0146951	0.162575
578.97	2.47725	5.4977	2.8854					578.97	0.146332	0.0299711	0.0764225
580	2.00295	5.02697	2.32978					580	0.27849	-0.0764935	0.0909353
581.02	1.87606	4.35652	2.08003					581.02	0.228672	0.0453323	0.0755759
582.05	1.51609	4.25046	1.91287					582.05	0.181705	0.014924	0.134007
582.94	1.44861	4.00589	1.76267					582.94	0.254556	-0.0604714	0.148543
583.97	1.43632	3.9165	1.6794					583.97	0.141558	-0.0430447	0.120182
585	1.3806	4.06141	1.69826					585	0.203645	0.0144413	0.0620906
586.02	1.54902	3.64473	1.52233					586.02	0.300562	-0.0453823	0.0909353
587.05	1.39109	3.67513	1.56571					587.05	0.365564	-0.0592803	-0.0398445
587.94	1.40518	3.71102	1.50857					587.94	0.271035	0.0482804	0.0625576
588.97	1.5012	3.7583	1.69697					588.97	0.172346	0.0429978	0.0753232
590	1.5423	3.63217	1.56514					590	0.42284	0.0289205	0.190666
591.01	1.47814	3.74882	1.56785					591.01	0.316822	0.0148386	0.00572494
592.02	1.4847	3.53715	1.54903					592.02	0.511644	0.0894094	0.105027
593.04	1.54928	3.80214	1.51013					593.04	0.30785	0.0919935	0.11958
594.05	1.64316	3.69175	1.57086					594.05	0.516671	-0.0295897	0.165726
595.07	1.77105	3.95257	1.43322					595.07	0.314536	0.0442354	0.0174987
595.94	1.87266	3.84186	1.61638					595.94	0.304035	0	-0.00854318
596.95	1.955	3.95019	1.4508					596.95	0.559696	0.0323708	0.105197
597.97	1.80599	3.9446	1.62952					597.97	0.531672	0.0153381	0.105548
598.98	2.10994	4.07411	1.60044					598.98	0.55263	0.0469278	0.0625994
600	2.37475	4.08721	1.63805					600	0.65197	0.0152362	0.00150582
Trp_PBS_5_5_600
Collection Time: 28.02.2018 10:46:55
Operator Name :
Scan Software Version: 1.2(147)
Parameter List :
Instrument Cary Eclipse
Instrument Serial Number MY13350007
Data mode Fluorescence
Scan mode Emission
X Mode Wavelength (nm)
Start (nm) 290.00
Stop (nm) 600.00
Ex. Wavelength (nm) 280.00
Ex. Slit (nm) 5
Em. Slit (nm) 5
Scan rate (nm/min) 600.00
Data interval (nm) 1.0000
Averaging Time (s) 0.1000
Excitation filter Auto
Emission filter Open
PMT voltage (V) Medium
Corrected spectra OFF
Method Log :
Method Name : Default
Date/Time stamp: 28.02.2018 10:46:20
Method Modifications:
Excitation Wavelength Changed: 28.02.2018 10:46:35	New: 280.00
Emission Wavelength Changed: 28.02.2018 10:46:35	New: 290.00
End Method Modifications
Trp_PBS_10_5_600
Collection Time: 28.02.2018 10:47:48
Operator Name :
Scan Software Version: 1.2(147)
Parameter List :
Instrument Cary Eclipse
Instrument Serial Number MY13350007
Data mode Fluorescence
Scan mode Emission
X Mode Wavelength (nm)
Start (nm) 290.00
Stop (nm) 600.00
Ex. Wavelength (nm) 280.00
Ex. Slit (nm) 10
Em. Slit (nm) 5
Scan rate (nm/min) 600.00
Data interval (nm) 1.0000
Averaging Time (s) 0.1000
Excitation filter Auto
Emission filter Open
PMT voltage (V) Medium
Corrected spectra OFF
Method Log :
Method Name : Default
Date/Time stamp: 28.02.2018 10:46:20
Method Modifications:
Excitation Wavelength Changed: 28.02.2018 10:46:35	New: 280.00
Emission Wavelength Changed: 28.02.2018 10:46:35	New: 290.00
Ex. Slit Width (nm): Changed: 28.02.2018 10:47:31	New:10
End Method Modifications
C5S@Au_PBS
Collection Time: 28.02.2018 10:50:54
Operator Name :
Scan Software Version: 1.2(147)
Parameter List :
Instrument Cary Eclipse
Instrument Serial Number MY13350007
Data mode Fluorescence
Scan mode Emission
X Mode Wavelength (nm)
Start (nm) 290.00
Stop (nm) 600.00
Ex. Wavelength (nm) 280.00
Ex. Slit (nm) 10
Em. Slit (nm) 5
Scan rate (nm/min) 600.00
Data interval (nm) 1.0000
Averaging Time (s) 0.1000
Excitation filter Auto
Emission filter Open
PMT voltage (V) Medium
Corrected spectra OFF
Method Log :
Method Name : Default
Date/Time stamp: 28.02.2018 10:46:20
Method Modifications:
Excitation Wavelength Changed: 28.02.2018 10:46:35	New: 280.00
Emission Wavelength Changed: 28.02.2018 10:46:35	New: 290.00
Ex. Slit Width (nm): Changed: 28.02.2018 10:47:31	New:10
End Method Modifications
Trp+C5S@Au_PBS_10_5_600
Collection Time: 28.02.2018 10:53:09
Operator Name :
Scan Software Version: 1.2(147)
Parameter List :
Instrument Cary Eclipse
Instrument Serial Number MY13350007
Data mode Fluorescence
Scan mode Emission
X Mode Wavelength (nm)
Start (nm) 290.00
Stop (nm) 600.00
Ex. Wavelength (nm) 280.00
Ex. Slit (nm) 10
Em. Slit (nm) 5
Scan rate (nm/min) 600.00
Data interval (nm) 1.0000
Averaging Time (s) 0.1000
Excitation filter Auto
Emission filter Open
PMT voltage (V) Medium
Corrected spectra OFF
Method Log :
Method Name : Default
Date/Time stamp: 28.02.2018 10:46:20
Method Modifications:
Excitation Wavelength Changed: 28.02.2018 10:46:35	New: 280.00
Emission Wavelength Changed: 28.02.2018 10:46:35	New: 290.00
Ex. Slit Width (nm): Changed: 28.02.2018 10:47:31	New:10
End Method Modifications
C1S@Au_PBS_10_5_600
Collection Time: 28.02.2018 11:00:18
Operator Name :
Scan Software Version: 1.2(147)
Parameter List :
Instrument Cary Eclipse
Instrument Serial Number MY13350007
Data mode Fluorescence
Scan mode Emission
X Mode Wavelength (nm)
Start (nm) 290.00
Stop (nm) 600.00
Ex. Wavelength (nm) 280.00
Ex. Slit (nm) 10
Em. Slit (nm) 5
Scan rate (nm/min) 600.00
Data interval (nm) 1.0000
Averaging Time (s) 0.1000
Excitation filter Auto
Emission filter Open
PMT voltage (V) Medium
Corrected spectra OFF
Method Log :
Method Name : Default
Date/Time stamp: 28.02.2018 10:46:20
Method Modifications:
Excitation Wavelength Changed: 28.02.2018 10:46:35	New: 280.00
Emission Wavelength Changed: 28.02.2018 10:46:35	New: 290.00
Ex. Slit Width (nm): Changed: 28.02.2018 10:47:31	New:10
End Method Modifications
Trp+C1S@Au_PBS_10_5_600
Collection Time: 28.02.2018 11:02:23
Operator Name :
Scan Software Version: 1.2(147)
Parameter List :
Instrument Cary Eclipse
Instrument Serial Number MY13350007
Data mode Fluorescence
Scan mode Emission
X Mode Wavelength (nm)
Start (nm) 290.00
Stop (nm) 600.00
Ex. Wavelength (nm) 280.00
Ex. Slit (nm) 10
Em. Slit (nm) 5
Scan rate (nm/min) 600.00
Data interval (nm) 1.0000
Averaging Time (s) 0.1000
Excitation filter Auto
Emission filter Open
PMT voltage (V) Medium
Corrected spectra OFF
Method Log :
Method Name : Default
Date/Time stamp: 28.02.2018 10:46:20
Method Modifications:
Excitation Wavelength Changed: 28.02.2018 10:46:35	New: 280.00
Emission Wavelength Changed: 28.02.2018 10:46:35	New: 290.00
Ex. Slit Width (nm): Changed: 28.02.2018 10:47:31	New:10
End Method Modifications

## Sheet: Figure 8
nm	Trp_0.01mM	C5S_0,0996mM	C5S_0,08mM	0,07mM	0,06mM	0,05mM	0,04mM	0,03mM	0,02mM	0,01mM	0,0075mM	0,005mM	0,0025mM	0,001mM				nm	Trp_0.01mM	C5S@Au_0,0996mM	0,08mM	0,07mM	0,06mM	0,05mM	0,04mM	0,03mM	0,02mM	0,01mM	0,0075mM	0,005mM	0,0025mM
290	5.00408	0.315679	0.556952	0.551065	0.758313	1.07883	1.69328	2.16891	3.03134	3.70745	3.92173	4.30938	4.77044	8.88222				290	9.99636	4.41343	6.77733	8.6155	9.5555	11.6857	14.4326	16.0909	17.216	14.4976	12.7644	11.2515	11.814
290.93	4.09678	0.214946	0.422863	0.648061	0.710914	0.955231	1.20181	1.9108	2.31846	2.98099	2.98765	3.3168	3.69051	5.61644				290.93	6.79249	2.89767	4.25145	5.41954	6.29382	7.23947	9.34526	10.9526	11.5131	9.339	8.93003	7.40003	7.77003
292.03	2.99304	0.169731	0.390044	0.64151	0.651042	0.992592	1.11403	1.63762	2.2216	2.64753	2.6232	2.35986	2.91965	3.30313				292.03	4.46914	1.23158	2.15258	2.63518	3.13809	3.8237	5.11373	5.71632	6.14134	5.4259	5.2356	4.64464	4.87687
292.96	2.61349	0.283748	0.420174	0.641315	0.661916	0.886893	1.41526	1.61197	2.02774	2.41608	2.61006	2.61196	2.57997	3.10427				292.96	3.61033	0.786199	1.38776	1.76727	2.03164	2.65682	3.33189	4.27635	4.81467	4.35467	4.17951	3.7152	3.90096
294.06	2.59282	0.200674	0.522488	0.656599	0.859918	1.16353	1.48282	2.01389	2.28513	2.76621	2.68637	2.60653	2.69103	2.80166				294.06	3.20171	0.797731	1.12931	1.33137	1.66674	2.10275	2.88979	3.59457	4.16822	3.96755	3.7791	3.32257	3.48869
295	2.89145	0.487495	0.702326	0.857177	1.12614	1.34383	1.88566	2.1265	2.68553	2.90317	2.99436	2.83526	3.17324	3.13338				295	3.81416	0.827165	1.13439	1.44762	1.7561	2.32141	3.02872	3.75032	4.44186	4.34025	4.07972	3.82605	4.01735
295.93	3.08448	0.511763	0.738727	0.83516	1.14032	1.42092	1.97532	2.69037	2.96941	3.36425	3.24799	3.34897	3.33037	3.54901				295.93	4.0775	0.74915	1.39426	1.64986	1.76887	2.42805	3.31212	4.18941	4.9223	4.71626	4.3937	4.20104	4.4111
297.03	3.99926	0.646073	0.92454	1.48064	1.42531	1.97953	2.49615	3.10221	3.69915	4.13019	3.84084	4.15837	3.93653	3.91196				297.03	4.99761	0.835716	1.52218	1.72939	2.06044	2.75862	3.84436	4.74113	5.32168	5.63602	5.13696	5.0032	5.25336
297.96	4.52832	0.794071	1.10288	1.50942	1.62592	2.2585	2.97655	3.54661	4.39682	4.53498	4.43166	4.76813	4.41443	4.58591				297.96	5.39817	1.02776	1.61452	2.0765	2.31938	3.18655	4.03819	4.87963	5.81551	6.22196	5.90545	5.39412	5.66383
299.06	5.31122	0.918528	1.35713	1.85968	1.93776	2.69275	3.39272	4.29556	5.11575	5.24589	5.51928	5.75903	5.5038	5.60195				299.06	6.65219	1.1474	1.99505	2.38261	2.39319	3.47128	4.85736	5.73019	7.04357	6.87866	6.80076	6.76833	7.10675
300	6.57194	1.15496	1.88919	1.93398	2.50322	3.32493	4.23761	5.0393	6.08218	6.54024	6.51862	6.52185	6.42033	6.42011				300	7.727	1.43396	2.23201	2.51886	2.87684	3.93689	5.57116	6.66971	7.72212	8.16026	8.44014	7.42666	7.79799
301.07	8.25891	1.41275	2.13877	2.57124	2.98862	3.80468	4.60371	5.84564	6.72229	7.60577	8.13425	7.89373	7.78804	8.32064				301.07	9.96491	1.50795	2.14213	3.0392	3.37735	4.77437	6.00198	7.29245	9.04868	9.64279	9.757	9.27722	9.74108
302	9.75751	1.5918	2.3404	2.84862	3.76902	4.76455	5.46307	6.86441	7.96973	9.33806	9.18491	9.58632	9.53855	9.71301				302	11.1857	1.60586	2.64998	3.50883	3.80488	5.25508	6.94116	8.44654	10.4143	11.4756	11.0349	10.9557	11.5035
303.07	11.7579	1.91875	2.80794	3.50075	3.94976	4.93684	6.37742	7.85317	9.07709	10.5216	10.9954	11.2719	11.145	11.609				303.07	13.3609	1.91008	3.0578	3.84764	4.46963	5.91644	7.53293	9.82102	11.5206	12.9835	13.0652	13.0746	13.7283
304	14.4393	2.44004	3.27954	4.2224	4.82322	5.8925	7.2595	9.10164	10.9522	12.6092	12.7508	13.7714	14.1366	14.3282				304	16.1367	2.24534	3.63124	4.17727	4.98772	6.5298	9.08509	11.3384	13.5116	15.0496	15.9083	14.8028	15.543
305.07	17.7606	2.89801	3.73303	4.64314	5.44289	6.8594	8.59912	10.4548	12.7691	14.8948	15.1486	15.981	16.5168	17.3837				305.07	19.5293	2.54052	4.08445	4.69108	5.81483	7.58997	10.1459	12.3444	15.7602	18.6678	18.6113	18.7743	19.713
306	21.0381	2.95292	4.40285	4.95446	6.07466	7.62046	9.55637	11.8899	14.0538	16.8996	17.5156	18.3159	19.0522	19.6334				306	22.7607	2.77008	4.37691	5.40532	6.34262	8.14652	10.9011	14.0054	17.8687	20.4266	21.2721	21.0756	22.1294
307.07	24.5434	3.66	4.78639	5.87309	7.09111	8.77978	10.6282	13.7202	16.4157	20.0938	20.3518	21.3227	22.6321	24.1978				307.07	27.2234	3.05916	4.76632	5.93937	7.50892	9.54244	13.2951	16.204	20.2556	24.3249	25.0777	24.837	26.0788
308	27.8448	3.60626	5.22857	6.58698	8.09154	9.67592	11.6192	15.1155	18.3561	21.9956	22.6335	23.7362	25.4733	26.2659				308	30.0098	3.31077	5.18486	6.70208	7.68083	10.6977	13.7837	17.4409	21.6529	26.837	28.4996	28.0752	29.4789
309.07	32.9417	4.16672	5.69738	7.24691	8.65241	10.4291	13.0211	16.5835	20.709	24.6283	26.1523	27.2071	28.7244	30.599				309.07	35.684	4.01826	6.09611	7.35351	8.905	11.4919	15.3044	19.4316	25.4796	31.181	32.1643	32.5587	34.1867
310	37.6825	4.34972	6.0348	7.92515	9.37086	11.3915	14.027	18.2496	22.5675	27.7945	29.0781	31.2115	33.1643	34.6076				310	40.0831	4.18199	6.4692	8.11657	9.94313	12.8242	16.8799	21.8288	27.9738	34.6714	37.3723	37.4409	39.3129
311.07	43.319	4.94421	6.82878	8.11664	10.1691	11.7969	15.7675	20.3746	25.1319	31.3218	33.5223	35.1243	37.2615	39.4133				311.07	44.7693	4.84715	6.80243	9.06143	10.8422	14.3603	18.5668	23.9745	30.9407	38.7667	41.8091	42.6058	44.7361
312	46.8687	5.29683	7.17642	9.17704	10.3186	13.0268	16.5852	21.8377	26.949	33.7801	35.5924	37.708	41.2977	42.7445				312	50.1552	5.31351	7.65967	9.72961	11.5472	14.8684	20.4626	25.8039	34.4218	43.7201	45.968	46.468	48.7914
313.07	52.9186	5.19888	7.59438	9.30025	11.3624	13.784	17.704	23.0254	29.1962	37.5968	40.0205	41.7911	45.7478	47.6977				313.07	56.0086	5.81225	7.67767	10.3476	12.526	16.6314	22.1733	28.5769	37.2733	47.2506	50.9807	50.939	53.4859
314	58.7998	5.663	7.59501	9.9108	11.8124	15.1352	18.73	24.538	31.6161	40.7124	42.6374	45.8082	49.8781	53.2395				314	62.4868	6.08806	8.59336	10.6321	13.3315	18.1945	23.0179	31.07	40.6582	51.572	54.9879	56.239	59.0509
315.07	64.7713	5.6786	8.33698	10.5971	13.0178	16.1986	20.336	26.6926	33.8716	44.4832	47.3311	50.2059	56.3608	59.3164				315.07	68.3866	6.85382	9.42727	11.8098	14.7583	18.8983	25.2201	33.75	45.0304	57.7167	61.3061	61.6173	64.6982
316	70.0649	6.05955	8.83511	10.729	13.2549	16.8606	21.4713	27.8565	36.5055	48.5577	51.5219	54.7831	61.6832	65.211				316	74.4327	7.28243	10.2482	12.5221	15.3614	20.5417	26.7701	37.1582	48.9458	62.9408	67.3527	68.8265	72.2678
317.07	78.6859	6.19684	9.08034	11.4838	13.9972	18.3563	22.6795	30.5565	39.7474	52.8924	56.7222	60.9185	67.7434	71.738				317.07	83.3845	7.67025	10.5995	14.2494	16.9286	22.4486	29.9421	39.8847	52.8881	69.9304	74.7969	76.0184	79.8193
318	85.3862	6.42271	9.14077	11.8245	14.4222	18.39	23.9009	32.0946	42.3393	56.6827	61.4791	64.8796	72.8866	78.4163				318	90.1522	8.32153	11.4641	14.5091	17.6936	23.8507	31.867	42.4782	56.6785	75.0335	80.0494	81.32	85.386
319.07	94.6201	6.57303	9.5389	12.5516	15.1779	19.7565	24.9019	34.6926	46.5093	61.4334	65.4422	73.0146	80.0247	84.0892				319.07	99.8638	8.84494	12.2454	15.4554	18.9086	25.2632	34.1335	45.8854	61.9854	81.294	88.3974	90.1544	94.6621
320	104.056	6.64935	9.87651	12.4996	15.8604	21.014	25.9721	36.8828	49.4339	65.8918	70.6413	79.8109	86.9881	93.8865				320	107.945	9.46409	13.1099	16.4674	20.4755	27.1992	36.3682	49.8001	67.8249	88.3515	97.1692	97.161	102.019
321.07	115.147	6.46174	10.257	12.9407	16.552	21.6159	28.1989	39.1563	52.4655	73.4379	78.7082	86.5062	97.1674	104.027				321.07	120.379	10.2196	13.6052	17.3469	22.012	29.877	39.9492	54.3542	74.1308	97.8124	104.744	107.567	112.946
322	124.329	7.03257	10.3603	13.3881	17.0724	22.1359	29.717	40.9831	56.2481	78.3488	84.5334	93.9152	104.014	112.738				322	128.101	10.5686	14.7604	18.2367	23.281	31.2711	42.2314	57.7115	79.4053	104.972	113.46	116.932	122.779
323.07	133.715	6.75525	10.733	14.2649	17.5626	23.0362	31.0885	43.7026	60.0987	83.9275	90.7368	101.273	113.084	121.166				323.07	141.652	11.749	15.6633	20.0281	25.2945	33.5145	45.4837	61.7994	85.2398	115.4	122.84	128.206	134.616
324	142.771	7.12376	10.9925	14.0265	17.9731	23.7201	32.0407	45.7167	62.82	88.4799	96.3253	106.761	118.165	130.431				324	149.158	12.3051	16.7316	20.7922	25.736	34.8926	48.1609	65.4421	90.5918	122.802	131.853	134.213	140.923
325.07	156.447	7.08584	11.54	14.9905	18.5281	25.1596	33.6069	48.9875	66.9141	95.6851	103.995	117.236	128.377	139.936				325.07	161.941	12.9953	17.7915	22.1244	27.8959	37.6223	50.6737	70.0451	97.2673	131.153	142.831	146.086	153.39
326	169.754	7.03357	11.1716	15.1815	19.3582	26.1761	35.959	51.015	70.3909	103.409	110.307	124.02	139.34	150.454				326	174.47	13.8007	18.8527	24.1732	29.2069	40.1007	54.1322	75.2542	103.524	142.331	153.119	156.433	164.255
327.07	179.699	7.12437	11.5397	15.5296	20.2451	26.9858	37.2826	54.3311	75.1152	109.092	120.416	131.869	149.802	163.04				327.07	186.29	14.5035	19.4715	25.0822	30.9373	42.9495	58.0049	79.9928	112.154	150.791	162.907	169.677	178.16
328	192.19	7.17886	12.337	16.1998	20.1586	28.5258	38.3989	55.8273	79.1635	114.506	127.046	141.743	157.867	170.281				328	197.488	15.4043	20.4025	26.4205	33.0606	45.1747	62.0752	84.2271	117.26	159.3	173.086	180.276	189.29
329.07	204.83	7.10021	12.1051	16.1435	20.9536	29.4095	40.3912	57.9738	83.1697	121.546	133.643	149.086	167.368	184.099				329.07	212.462	15.7501	21.5635	28.087	35.0368	47.1316	65.1166	89.2803	124.213	169.639	183.114	188.075	197.479
330	213.196	6.94064	12.0775	16.5521	21.5242	30.2917	41.8132	60.8712	86.5706	127.781	139.295	157.123	176.115	192.62				330	224.511	16.3776	22.5562	29.2832	36.8347	48.5874	67.046	94.0636	131.829	178.413	192.27	200.311	210.327
331.07	232.699	6.66754	12.3901	17.3091	22.0363	31.1347	42.479	63.8062	91.2317	133.717	150.717	166.595	186.982	204.102				331.07	236.323	18.4129	23.3014	30.4519	38.134	52.0517	71.9917	100.2	137.903	189.294	206.005	213.057	223.71
332	241.466	6.76408	12.4508	17.0858	22.3349	32.4	44.3628	65.9757	95.3514	141.032	151.509	175.287	196.665	214.452				332	248.812	18.4001	24.1996	31.9264	40.5131	54.1162	74.3404	104.154	146.151	197.971	215.207	223.264	234.427
333.07	254.135	6.83995	12.1319	17.2073	22.963	32.4393	45.9514	68.8881	99.9262	148.731	163.246	182.165	207.468	226.244				333.07	263.143	19.165	25.8333	33.1755	41.6679	56.3725	77.3272	108.882	154.183	209.333	226.36	234.967	246.715
334	265.367	6.68896	12.7933	17.6558	22.7807	33.9057	47.4113	71.5741	102.575	152.801	169.529	188.555	214.768	236.016				334	269.605	19.1451	26.7189	34.6699	43.8292	58.3344	81.2311	114.087	157.963	215.681	234.02	242.646	254.778
335.07	275.754	6.76012	12.6055	17.8848	23.8127	34.8285	48.4902	73.0567	106.411	160.842	174.74	199.151	224.562	245.323				335.07	282.073	21.6104	27.7481	35.8825	44.9642	61.5185	84.1591	118.157	165.84	227.114	248.919	253.184	265.843
336	287.002	6.66592	12.8633	18.1014	24.5171	35.2656	49.5935	76.5802	111.382	165.693	182.459	206.1	235.762	253.981				336	294.42	20.765	28.6484	37.0086	46.5389	64.4873	87.4665	123.557	171.977	236.788	255.132	264.982	278.231
337.07	302.362	6.3762	12.6446	18.9462	24.8422	35.9865	50.9004	78.6132	113.827	172.255	190.348	216.039	241.247	267.025				337.07	306.2	21.6236	29.4354	38.6471	49.1398	66.0879	90.474	126.907	177.795	245.267	267.585	278.484	292.408
338	310.905	6.60174	13.5819	18.2728	24.5534	36.3586	53.1393	79.0716	117.247	177.892	197.122	220.473	252.237	275.481				338	318.185	22.3377	30.0854	39.5068	49.5964	67.1668	93.0556	130.969	184.668	252.669	275.225	285.039	299.291
339.07	319.407	6.42722	13.1197	18.4336	25.7433	37.1533	53.7171	81.159	119.773	183.103	201.947	226.361	256.449	285.165				339.07	326.876	23.1209	30.9022	40.13	51.6702	69.1876	96.3909	134.28	189.828	259.965	283.184	292.433	307.055
340	329.444	6.5207	13.055	18.7796	25.4468	38.1385	54.5388	83.337	124.406	188.378	208.068	234.245	266.536	290.445				340	334.644	24.3428	31.9195	41.9332	52.6233	71.7412	99.1233	137.729	193.662	266.721	290.425	299.896	314.891
341.07	338.446	6.0841	12.539	19.1914	25.7208	38.9882	55.5002	84.7463	126.135	193.33	210.62	240.657	274.313	295.241				341.07	345.642	24.8551	33.0242	42.802	53.9857	73.8551	100.98	141.66	199.037	273.588	296.51	307.665	323.048
342	346.789	6.2261	13.2246	19.4692	26.2919	39.3416	57.4492	88.5194	130.702	198.065	217.218	245.617	280.947	308.216				342	352.441	24.8608	33.2138	44.3565	55.3551	76.2523	102.606	145.363	206.117	281.571	308.781	319.141	335.098
343.07	355.604	6.28235	13.43	19.2924	26.9478	40.0756	57.8651	89.3403	133.334	201.412	222.512	253.048	289.887	311.907				343.07	359.213	26.0695	33.5721	45.9539	56.4365	76.4363	106.528	148.206	208.336	288.214	316.847	327.366	343.734
344	363.857	6.38173	13.6173	19.7695	27.2241	41.2609	57.5518	90.5796	135.052	205.033	225.877	255.649	293.176	318.541				344	370.077	25.8328	35.2748	45.763	57.0287	78.6459	108.131	151.789	213.822	294.376	322.806	330.146	346.654
345.07	372.237	6.1262	13.5458	19.705	27.3501	41.5857	59.8665	93.5808	137.488	211.493	232.242	261.888	299.758	325.083				345.07	376.597	27.2669	36.2211	46.976	59.4078	80.7076	111.985	155.704	217.914	304.409	329.112	338.253	355.166
346	378.817	6.08489	13.1263	20.2789	27.867	41.6364	61.7397	95.2846	137.738	213.405	236.316	266.242	306.274	332.482				346	385.22	28.1579	36.7318	48.0558	60.9079	81.651	112.25	157.621	223.439	307.349	335.089	343.434	360.605
347.07	389.119	6.11401	13.5502	20.2212	28.199	42.8058	60.969	95.5818	142.086	216.313	238.789	272.892	309.726	339.674				347.07	389.849	28.7293	37.6458	48.9148	62.0573	84.9027	115.542	161.495	226.735	313.078	339.017	351.061	368.614
348	392.752	5.89151	13.9464	21.1875	28.9558	43.3851	62.9748	97.4393	143.853	221.812	247.118	276.768	315.835	346.251				348	399.753	29.5833	38.5194	50.5124	63.4264	87.0102	118.179	164.589	232.774	316.639	347.304	357.411	375.281
349.07	398.235	5.97717	13.7382	21.1192	29.4913	44.0649	64.4382	100.532	147.515	225.143	248.805	282.872	320.759	352.997				349.07	402.403	29.4293	39.0311	50.7361	64.5251	88.401	119.411	167.311	235.261	324.809	352.069	363.941	382.138
350	402.139	6.07365	13.7695	21.0115	29.2612	44.9145	64.3996	99.9641	147.65	227.349	253.494	284.889	330.541	356.855				350	410.818	31.41	40.1675	52.2772	65.1402	88.9583	121.816	170.536	238.768	328.341	355.236	368.197	386.607
351.06	409.583	6.08467	13.8171	21.4577	29.5511	44.4728	66.4777	102.147	150.95	232.26	255.658	289.85	329.39	359.829				351.06	414.149	31.4353	40.892	52.988	66.7518	91.4442	123.04	173.715	241.93	333.308	358.896	372.638	391.27
351.96	414.399	5.98702	14.6404	22.0415	30.2129	45.6634	65.873	104.075	153.654	231.814	258.3	291.703	336.051	361.737				351.96	420.994	31.9525	41.0292	54.4189	66.5489	92.1549	125.737	175.533	247.37	337.324	367.292	378.56	397.488
353.03	421.406	6.22104	14.5447	21.4166	30.7423	46.6061	67.6904	105.268	158.102	235.745	262.816	297.216	339.366	365.623				353.03	424.82	32.6935	41.7142	55.2444	69.1288	93.6356	129.183	178.199	250.14	342.342	371.356	383.144	402.301
353.93	425.015	6.26213	15.0627	22.048	30.4489	46.7636	68.3471	105.516	156.382	236.576	264.367	300.128	344.435	373.853				353.93	433.423	33.0155	42.6527	55.1139	69.1163	94.4677	129.189	179.089	251.937	344.245	376.515	389.255	408.718
355	426.982	6.13958	14.7774	22.5672	31.5058	46.9646	69.0961	107.441	159.633	241.253	267.178	303.326	345.906	376.053				355	429.297	33.586	43.2357	56.5048	69.895	95.839	131.648	181.909	255.579	350.814	378.312	389.938	409.435
356.06	430.031	6.37978	14.6643	22.4145	31.5415	47.9802	69.6867	109.034	159.789	245.323	268.376	304.225	350.979	377.762				356.06	434.854	34.251	44.1264	57.6858	72.1513	97.6973	131.86	181.836	258.782	348.023	382.248	392.099	411.704
356.96	434.886	6.02427	15.4018	23.1522	31.1445	49.3531	70.1006	109.577	161.923	245.422	268.946	305.296	350.267	380.517				356.96	435.369	35.1555	45.549	58.4555	73.0056	98.7037	134.81	184.686	258.26	352.247	383.715	390.518	410.044
358.03	435.269	6.31572	15.3565	23.5181	32.7555	48.6941	70.802	109.64	163.227	246.824	273.291	306.253	350.436	379.011				358.03	435.118	35.1046	45.2707	58.9438	73.17	99.4068	134.202	187.086	260.322	353.041	386.105	395.905	415.701
358.93	434.153	6.67487	15.2635	23.2804	32.8916	49.4937	72.3488	111.337	165.249	248.485	271.833	305.005	346.624	381.441				358.93	438.277	36.7163	45.5373	60.1022	74.3531	100.22	134.903	186.046	260.605	350.047	384.994	396.733	416.569
360	433.336	6.70425	16.0011	23.33	33.3431	50.5795	70.9195	110.99	165.514	248.84	272.434	307.465	351.364	382.686				360	437.366	36.1047	46.1177	59.6966	75.3886	100.702	136.359	186.805	260.749	348.413	384.243	393.347	413.014
361.07	431.943	6.78021	16.0768	24.126	33.2728	49.7689	72.5852	112.654	165.595	249.921	274.596	304.565	347.444	384.304				361.07	438.795	37.0039	45.9371	60.1891	75.9057	100.748	137.493	187.575	262.781	354.016	384.18	393.47	413.143
362	434.162	6.83441	16.1148	23.6736	33.219	51.3481	72.3572	113.237	164.103	247.219	272.825	307.719	347.002	378.007				362	434.191	36.3748	47.3339	61.5955	75.0588	100.297	136.92	188.157	260.904	353.219	383.355	394.926	414.673
363.07	426.559	7.0327	16.1889	24.7407	34.037	51.3898	73.0928	112.893	165.356	244.731	271.857	306.038	348.23	377.156				363.07	434.198	38.0089	47.8177	59.7213	76.0264	101.228	136.682	188.634	261.438	351.125	380.158	388.422	407.843
364	423.43	6.75019	16.4938	24.7026	34.7953	50.6549	73.8439	112.584	164.124	246.968	269.244	304.636	343.857	374.077				364	433.096	37.4159	47.4763	60.1364	75.9771	101.739	135.359	186.037	260.32	349.492	380.397	387.804	407.194
365.07	425.768	7.20511	16.2574	24.9668	34.6989	52.4861	73.397	111.856	163.935	246.212	269.591	303.324	344.444	373.273				365.07	430.597	37.5831	47.3708	60.881	75.3961	101.381	136.878	185.578	256.962	344.222	376.901	384.831	404.072
366	420.2	7.17745	16.5176	25.383	35.1826	51.9199	72.8458	113.471	163.408	244.607	268.284	299.743	339.265	370.916				366	422.55	38.2555	46.804	60.8778	74.9564	101.787	136.122	185.638	257.551	342.213	373.757	379.981	398.98
367.07	419.302	7.27769	16.6788	25.6869	35.5096	52.1497	74.0355	113.234	163.792	242.442	265.043	295.376	334.878	368.157				367.07	420.371	38.1408	47.2185	61.429	75.2868	100.556	135.378	186.566	254.196	341.288	369.092	380.573	399.602
368	413.931	7.3492	17.5267	25.479	35.42	52.4837	74.9231	112.268	163.768	239.182	264.139	296.23	337.492	362.82				368	415.406	37.1547	46.9655	61.5416	74.7144	100.711	134.953	182.956	253.212	336.253	366.866	371.93	390.527
369.07	408.942	7.86683	17.0602	25.8597	35.5602	52.1966	74.6968	112.118	161.24	239.309	262.486	293.183	330.217	357.041				369.07	407.964	38.3007	47.963	60.8776	74.7188	99.6785	134.53	182.39	249.603	333.379	364.844	369.205	387.665
370	402.948	7.49817	17.7344	26.0081	35.8754	53.0864	75.0879	112.102	159.447	236.709	257.168	290.627	325.848	353.721				370	407.625	38.2728	46.0901	60.3201	74.9712	99.0292	132.749	179.967	249.814	330.108	359.414	364.386	382.605
371.07	397.481	7.50243	17.4188	25.9945	35.6144	52.4322	75.1667	110.961	159.843	234.937	255.444	285.423	321.632	348.898				371.07	398.931	38.1669	46.8698	59.6634	75.2442	99.5754	132.874	178.979	246.055	329.032	350.697	364.519	382.745
372	392.944	8.1209	17.472	25.6987	36.3558	52.1253	74.4778	111.999	159.562	232.431	253.189	284.473	321.311	344.696				372	397.443	37.0873	46.5833	59.3996	74.0321	98.9208	130.955	177.464	242.682	324.621	349.818	358.578	376.506
373.07	384.988	7.85721	17.2814	26.0611	36.2098	52.4979	74.2958	111.672	157.53	228.862	250.65	280.225	317.326	341.178				373.07	392.191	37.0179	46.5308	59.7625	73.4477	99.0478	130.551	174.348	240.261	319.846	341.687	357.531	375.407
374	377.818	8.14466	17.5311	25.9448	36.7035	52.509	74.4194	109.972	155.399	223.615	247.765	275.114	311.722	336.699				374	384.167	36.9286	46.018	59.9197	73.1696	97.1	129.632	172.696	238.264	315.383	338.953	345.817	363.107
375.07	372.405	8.29471	17.8287	25.7598	36.3396	52.6827	73.7969	108.775	155.488	222.26	244.188	271.697	304.461	328.445				375.07	377.041	37.0458	46.1137	58.9029	72.6176	96.982	127.857	170.647	232.307	307.625	331.849	340.15	357.157
376	365.764	8.3579	17.6848	26.7362	36.7958	52.0896	75.0798	109.116	153.665	219.463	240.491	267.936	299.148	322.958				376	372.523	37.201	46.2602	58.0032	71.7647	96.3426	126.356	169.408	232.337	305.149	328.733	332.352	348.97
377.07	358.511	8.5544	17.9811	25.8114	37.0148	53.1295	73.6769	107.703	152.675	217.653	235.938	261.177	294.644	316.083				377.07	362.214	35.7374	45.4668	57.7536	70.0851	95.6322	125.086	166.621	227.557	296.716	321.532	326.513	342.839
378	353.335	8.59423	18.1182	25.8757	36.2828	53.236	74.4303	106.985	148.906	215.2	233.128	257.767	290.32	311.057				378	356.865	37.2958	44.5287	56.619	70.0965	95.2228	122.521	165.459	224.622	293.005	318.123	321.843	337.935
379.07	343.97	8.84007	17.9804	26.4341	36.8541	52.9913	75.0272	105.89	148.262	209.65	228.669	256.026	283.539	306.321				379.07	348.598	35.3778	45.161	56.54	69.7751	92.3602	122.047	163.304	218.506	286.362	309.578	313.714	329.4
380	336.568	8.42775	17.2468	25.9775	36.6812	52.6822	72.7238	105.545	146.384	207.755	222.942	249.801	276.904	300.71				380	340.576	35.704	44.2084	55.7115	67.9404	91.9591	119.877	159.449	215.61	280.911	301.893	307.868	323.262
381.06	330.093	8.79092	18.387	26.6315	37.3127	52.4638	73.2247	104.245	143.172	202.937	220.698	242.47	271.643	292.519				381.06	335.45	35.5825	43.3243	54.6826	67.2145	91.3006	117.526	157.934	213.758	276.97	293.785	300.299	315.314
381.96	323.915	9.20762	18.1992	25.7288	36.6918	52.0241	73.2533	104.695	142.245	200.686	215.363	236.971	268.048	285.159				381.96	327.067	35.3108	43.0283	54.3037	66.422	88.8407	116.501	156.013	208.23	271.65	289.534	292.113	306.719
383.03	313.537	9.0268	18.4699	26.4562	37.2136	52.1411	73.0089	103.079	140.473	197.271	212.521	234.48	261.972	280.463				383.03	316.936	34.4378	41.9878	53.4383	65.6634	88.2148	114.11	151.733	200.366	265.513	284.332	288.02	302.421
383.93	308.015	8.76865	17.905	26.7744	36.8327	52.1537	71.3814	102.832	138.356	192.729	209.326	230.533	256.215	272.527				383.93	310.683	34.2745	41.8544	52.6432	64.5979	87.3167	113.628	150.389	199.735	256.835	279.025	280.79	294.83
385	298.402	9.04554	18.4036	26.527	37.0085	51.6759	71.9328	102.499	135.662	189.213	204.543	224.749	248.759	266.119				385	301.711	33.5383	40.802	51.7418	63.1073	86.3012	111.041	146.154	194.898	250.702	269.928	275.1	288.855
386.06	290.331	9.08992	18.4916	26.5052	36.798	51.4042	70.9886	99.1148	134.285	185.239	198.093	216.994	243.432	256.433				386.06	292.75	33.0567	40.4993	50.7321	62.8036	84.3031	108.749	141.548	189.545	245.262	261.967	264.302	277.517
386.96	282.68	9.09531	18.1241	26.4989	37.037	51.3199	71.062	98.4863	133.422	179.962	194.774	212.524	235.813	253.122				386.96	284.933	31.783	40.1028	49.0895	60.408	83.6392	106.815	140.236	185.717	238.202	256.535	260.933	273.979
388.03	273.14	9.45227	18.2441	26.116	37.344	50.9783	70.8427	97.5757	129.387	175.898	188.828	210.111	230.385	247.25				388.03	279.164	30.335	39.0018	49.0243	59.8283	81.799	105.878	138.914	181.944	231.3	248.619	252.992	265.642
388.93	272.092	9.38502	18.1192	26.0331	36.7958	49.9442	70.612	96.8193	128.77	172.848	183.888	203.286	225.739	240.09				388.93	272.426	30.5072	38.336	48.1378	58.862	80.521	102.776	135.444	175.309	227.205	243.932	248.728	261.164
390	260.46	9.09566	18.2062	26.2199	36.7396	50.8443	70.2993	96.0402	126.959	169.188	182.144	199.518	220.38	234.26				390	266.535	29.781	37.411	47.4206	58.2223	79.5757	100.776	131.527	172.391	221.623	237.098	240.661	252.694
391.06	256.119	9.6859	17.6518	25.9091	37.5643	50.4446	69.8236	95.3755	124.393	166.534	178.086	193.36	215.822	228.544				391.06	259.299	28.6403	36.888	45.8623	55.6259	77.1774	98.8696	129.36	170.364	215.819	233.242	232.265	243.878
391.96	249.407	9.99809	17.9109	25.653	36.5114	50.2182	68.4934	93.9715	121.849	162.012	173.008	191.347	208.235	221.618				391.96	250.078	29.2937	36.8563	45.3847	55.3628	77.6303	97.5504	126.535	164.96	210.2	226.025	225.173	236.432
393.03	242.156	9.62443	18.0557	26.0291	36.8516	48.9796	68.7914	92.0479	120.802	159.073	172.181	185.373	203.14	216.45				393.03	247.099	28.1514	35.342	44.3297	53.7095	76.212	96.5454	124.182	161.297	205.785	220.647	220.198	231.208
393.93	237.212	9.54629	17.9084	26.1857	37.0052	49.0121	67.9716	92.865	118.4	156.323	166.987	183.164	198.54	211.564				393.93	237.427	27.0538	34.8108	44.2078	53.0705	75.9181	94.2617	121.449	158.636	201.32	214.03	218.603	229.533
395	230.767	9.47294	18.1226	25.9661	36.8179	48.9347	66.7448	89.817	117.226	151.798	164.076	177.817	193.525	205.07				395	232.155	27.8009	34.4669	42.9823	51.9873	73.8451	91.7543	119.387	155.02	194.676	209.35	210.34	220.857
396.06	227.057	9.59874	17.6699	25.6896	36.366	48.8009	67.4926	89.4948	114.118	148.273	159.903	173.578	189.422	200.554				396.06	226.4	26.2684	33.3135	41.7089	50.2689	72.5541	91.0024	117.096	151.387	190.609	203.8	205.213	215.473
396.96	218.605	9.80323	17.7145	25.4891	36.5165	48.4172	66.0639	89.1773	113.193	146.409	155.759	170.186	184.218	196.91				396.96	217.054	25.5693	33.3965	41.8837	50.2483	71.6878	88.6529	113.716	147.008	184.317	197.376	198.321	208.237
398.03	211.583	9.61497	17.7054	25.0053	36.452	47.6968	65.8136	86.5095	110.485	143.621	153.355	165.853	179.804	191.264				398.03	215.426	25.0571	32.1758	40.276	48.0581	70.472	86.0867	112.886	144.009	178.659	193.223	194.167	203.875
398.93	206.04	9.6207	17.6071	25.0902	36.4136	47.3791	65.2154	85.66	108.862	139.638	149.084	159.649	175.072	186.155				398.93	207.75	24.452	31.2184	40.1062	47.9311	68.9415	85.7342	109.751	140.968	175.57	190.218	186.951	196.298
400	199.104	10.063	17.4441	25.4436	35.8262	47.5094	64.7988	85.2214	106.737	137.685	144.882	155.182	169.794	179.714				400	202.134	23.8154	31.1425	38.8723	46.1869	67.5748	82.8058	105.529	134.038	171.892	181.958	182.53	191.656
401.07	193.523	10.3554	17.5915	24.8452	36.0999	46.1476	64.8833	82.699	104.896	133.024	141.576	152.554	164.808	174.862				401.07	194.56	24.5173	30.9979	38.086	46.3817	66.3993	81.3154	103.87	133.862	165.817	179.878	175.953	184.75
402	187.729	9.7509	17.2203	24.9496	34.9177	46.2518	62.8658	82.6839	103.355	130.012	137.895	147.448	160.993	169.459				402	189.121	23.115	29.5906	37.2815	44.2637	65.1238	80.2401	102.475	129.492	161.86	172.96	171.406	179.976
403.07	181.67	10.0232	17.0316	24.4615	34.538	45.718	62.6828	82.4215	101.186	126.355	134.433	144.342	155.747	163.595				403.07	180.664	22.5915	28.6383	36.7497	43.8283	63.4597	78.6538	100.399	126.796	158.724	167.326	167.384	175.753
404	176.189	9.68773	17.3414	23.8834	35.4391	45.5467	62.0863	80.256	99.2821	123.985	132.181	139.895	151.618	160.211				404	177.616	22.4279	28.7578	35.351	42.4179	63.4703	77.3259	98.2785	123.771	152.629	162.781	162.33	170.446
405.07	171.116	10.0607	16.9175	24.4787	34.8752	45.1713	61.932	78.8659	97.5509	119.784	126.827	136.556	147.616	154.843				405.07	171.857	20.9325	28.225	34.93	41.1658	61.1736	75.68	93.1883	119.609	147.171	158.641	156.043	163.846
406	166.747	9.78071	16.8543	23.5617	34.6623	45.0927	60.6616	77.4513	95.4707	117.909	125.031	133.021	144.75	151.567				406	166.828	20.6624	27.2126	33.7934	40.8118	60.779	73.6557	91.981	116.452	143.851	153.085	153.573	161.252
407.07	161.419	9.42375	16.5234	23.0107	34.3913	44.0359	59.5692	76.439	93.7598	114.208	121.464	128.693	139.008	146.715				407.07	161.309	20.164	26.739	34.0011	39.752	60.0337	71.8788	89.2577	114.389	138.96	148.629	148.082	155.486
408	154.775	9.42156	16.1783	22.8083	33.5767	43.3889	60.2056	74.7043	90.954	111.378	118.25	123.99	135.259	142.458				408	156.482	19.2361	25.9164	32.5161	38.1889	57.281	71.0634	87.1595	109.397	135.393	144.288	142.655	149.787
409.07	152.117	9.45103	16.8248	23.5026	34.2737	42.5679	56.9973	74.6187	89.0509	108.413	115.283	122.046	130.782	135.228				409.07	150.167	19.3203	25.8757	31.7804	38.4639	56.9579	68.2413	84.3771	107.305	131.763	140.989	138.888	145.832
410	145.992	9.53902	15.9747	22.4001	33.6406	42.1585	57.5093	72.3308	87.9095	105.723	111.445	118.334	127.095	131.853				410	146.207	18.5465	25.1569	30.7714	36.549	56.464	68.252	82.7949	103.993	126.146	136.241	134.808	141.548
411.06	142.215	9.41998	15.8983	22.2945	32.8542	42.0453	56.8291	70.6898	85.6213	103.108	108.278	115.283	123.527	130.102				411.06	140.025	18.2215	23.8918	30.3451	35.9998	55.1928	65.0148	80.1996	100.204	122.092	130.765	130.132	136.639
411.96	137.706	9.31823	16.0334	22.4531	32.2926	41.0113	55.5607	69.7836	83.0514	101.671	106.977	110.928	119.384	124.687				411.96	137.52	17.3414	24.0226	29.6556	35.2779	53.7895	64.3103	78.1772	98.244	119.807	128.676	126.201	132.511
413.03	132.67	9.15915	15.985	21.4494	32.6494	39.7774	54.9256	68.6968	82.234	97.6242	102.351	107.229	116.312	118.868				413.03	131.712	17.248	23.3823	28.5595	33.7996	51.3029	62.965	76.2688	95.1501	114.417	123.223	119.917	125.913
413.93	126.626	9.50259	15.6576	22.069	31.142	39.2034	54.1679	67.5842	78.3719	93.9767	98.0384	105.293	111.04	115.808				413.93	125.943	16.4788	22.1824	28.0334	33.4474	50.6196	61.304	73.6967	91.5469	111.891	119.162	116.44	122.262
415	123.459	9.25457	15.2775	21.3901	30.3857	38.8088	52.0975	65.5117	77.7005	91.067	95.7137	101.512	107.617	110.874				415	121.304	15.4232	21.701	26.9342	32.0471	48.8818	60.5314	72.2151	88.4602	107.575	115.6	113.121	118.777
416.06	117.905	9.40439	15.1071	21.2023	30.3367	38.2316	52.3744	63.9811	74.9099	89.0117	93.1145	98.3444	103.357	107.668				416.06	117.75	15.2553	21.5917	26.8413	31.3623	48.2777	56.9491	68.8115	85.6598	103.772	109.824	107.875	113.269
416.96	114.876	8.7654	15.2259	20.7677	29.3438	36.8904	50.7661	62.93	73.9095	86.1055	90.0046	96.8017	101.209	105.053				416.96	114.47	15.2539	20.1454	25.8065	29.9565	47.542	56.1886	67.4338	83.8119	100.971	106.16	104.116	109.322
418.03	109.741	9.53528	14.6987	20.6445	29.7489	36.3942	49.8094	61.4049	71.4652	83.9054	87.0256	91.0786	97.8349	100.775				418.03	107.64	14.1507	20.2519	25.0544	29.163	45.7913	54.8915	65.1392	81.0922	97.848	102.861	101.621	106.702
418.93	106.263	9.17179	14.6416	19.7441	29.0638	36.8585	49.381	59.3681	70.5329	81.65	86.1958	88.8816	93.7791	96.3601				418.93	105.37	14.3225	19.5981	24.2344	28.3483	44.4839	53.0709	64.169	78.9929	93.9558	99.2852	97.0176	101.869
420	101.252	8.92289	14.669	19.9252	28.0867	35.5308	48.5075	59.1102	68.276	79.4342	81.136	85.236	91.3047	92.6172				420	101.321	14.3364	18.9527	23.9864	28.1352	43.0222	51.1726	61.7422	75.615	90.7076	96.5965	93.817	98.5079
421.06	98.6929	8.51355	14.4422	19.7796	28.4226	35.1182	47.1585	57.0937	65.9416	77.4967	79.5416	82.5153	87.9694	90.9308				421.06	98.5683	13.0847	18.0786	22.6717	26.9863	41.8099	49.9732	59.9834	72.7391	86.5437	93.6694	90.9518	95.4994
421.96	96.2605	9.04991	14.5808	19.4018	27.7651	34.3965	46.3621	56.292	64.5517	75.9907	78.0032	80.6318	85.8717	87.5031				421.96	94.9528	12.9952	18.1607	22.6141	26.1924	41.3498	48.7024	58.9903	71.3306	86.5036	89.1353	88.3181	92.7341
423.03	91.9816	9.05054	14.2771	19.3342	27.2194	33.8338	45.53	55.212	62.7635	72.5776	76.2744	78.0249	83.9599	84.4485				423.03	92.6186	12.6696	17.7019	21.7955	25.5234	40.6249	47.5393	56.6628	69.4751	81.7335	86.8887	84.4559	88.6787
423.93	89.7731	9.19966	14.3549	18.8918	27.0603	33.2095	44.7326	52.6425	61.1575	71.2336	73.17	75.9687	79.8226	80.8507				423.93	88.8637	12.1347	17.612	21.4623	24.5274	39.4905	45.6905	54.5605	65.8117	79.6728	83.5954	82.0811	86.1852
425	85.6782	9.16209	13.6625	18.5586	26.4791	31.9816	42.7775	52.3332	60.3677	68.5206	70.155	73.0309	77.1457	77.3418				425	84.1788	11.9159	16.6158	20.5366	24.9197	38.0159	43.9906	52.3865	64.5101	75.4221	80.097	78.4672	82.3905
426.06	84.8685	8.92925	13.779	18.4963	25.7934	31.5992	42.2691	50.5199	58.6933	66.4609	67.9288	70.2733	74.0965	76.0503				426.06	81.3297	11.3496	16.514	20.2582	23.1041	36.8451	42.3726	50.9474	61.7637	73.813	77.6827	75.1952	78.955
426.96	79.8953	8.56512	13.5612	18.7079	25.4232	30.8501	41.5291	50.2623	57.1634	64.573	66.7781	69.0159	71.5798	73.7753				426.96	79.9799	10.6046	15.962	19.7587	22.5634	35.8621	40.7505	50.2268	61.0928	70.3315	76.2131	73.2645	76.9277
428.03	77.708	8.77607	13.2781	17.5468	24.6914	30.601	40.7997	48.7385	55.9068	62.7585	64.5804	67.3154	69.277	70.7229				428.03	75.5708	10.9051	15.8585	19.0294	21.5971	35.2697	40.199	47.9985	58.0854	67.5976	72.3648	70.1366	73.6434
428.93	74.9872	8.39371	13.5497	17.3467	25.018	30.0472	40.4852	47.293	53.1148	61.1829	62.5551	64.5579	66.2323	69.2125				428.93	73.636	10.4163	15.3329	18.2793	21.7784	33.9915	38.7295	47.4522	56.0741	66.8398	70.2471	68.0031	71.4033
430	71.964	8.68211	13.2105	17.3712	24.1212	29.6661	38.792	46.0154	52.5105	58.5463	59.6033	61.5181	64.3422	65.8669				430	69.6132	10.1074	15.1983	17.9934	20.732	33.48	38.299	45.4959	55.2076	62.8267	67.712	66.162	69.4701
431.06	68.9278	8.67275	13.0579	16.9286	23.6305	29.3209	38.3353	45.1126	51.3951	57.5339	58.2092	60.3776	62.09	63.7737				431.06	68.676	9.58088	14.059	17.0205	20.2915	32.0712	36.9759	43.9485	53.2232	60.8945	65.558	62.6272	65.7585
431.96	67.11	8.40969	12.5101	17.2131	23.2135	28.5335	37.4314	43.9754	49.9906	54.8694	56.6564	58.3544	59.6627	62.4176				431.96	66.0698	9.38022	13.9529	17.3043	20.0823	31.4979	35.6697	42.2577	50.774	60.2657	62.2503	60.8062	63.8465
433.03	64.0117	8.67929	12.73	16.2466	22.4633	28.1293	35.9137	43.2211	48.2397	53.0282	54.7751	56.0339	57.7342	59.4285				433.03	62.9111	9.20394	13.5289	16.571	19.3696	31.0797	34.2611	42.1088	49.3603	57.2903	61.0721	58.5724	61.501
433.93	62.042	8.49348	12.7107	16.2124	22.5663	27.2291	35.1566	41.78	46.7295	51.2082	52.091	53.9239	56.2476	58.1242				433.93	61.1682	8.91668	13.5556	16.4372	18.5706	29.5795	33.356	40.0582	47.7984	55.4721	58.7128	56.34	59.157
435	60.241	8.30662	12.5854	15.9876	21.8561	26.9362	34.8775	41.0157	45.3106	50.7487	51.4037	52.7933	53.7535	54.8318				435	58.6003	9.05194	12.8386	15.7391	18.039	28.3297	32.1945	38.8562	46.0224	53.7996	57.5269	54.2985	57.0135
436.06	57.0861	8.24357	12.2742	16.2061	21.4817	26.2365	34.139	39.1898	43.889	48.6766	49.8675	50.6973	52.5166	52.1639				436.06	56.06	8.88848	12.589	15.158	17.3092	27.6875	31.5184	37.319	44.4065	51.5552	54.4262	51.1808	53.7398
436.96	55.4079	8.32112	12.2341	15.2655	21.7309	24.9861	32.3001	38.2169	42.5936	47.4482	48.0429	49.6903	49.7005	51.8019				436.96	53.6587	8.34182	12.2607	14.5224	17.4452	27.4472	30.8208	36.989	43.7411	50.1105	53.3337	49.9542	52.4519
438.03	53.2322	8.41459	12.2308	15.6194	20.6911	25.3578	32.1009	37.8474	41.0093	45.6644	46.4328	47.0523	49.0909	49.36				438.03	51.5701	8.26235	11.8137	14.7271	17.1073	26.3829	29.0194	34.894	42.2009	49.0486	49.9348	48.4081	50.8285
438.93	51.3803	8.46137	12.0739	15.6448	20.7929	25.4844	31.6097	37.2386	41.981	44.6596	45.8218	46.3399	47.2297	48.3711				438.93	49.8226	8.40248	11.7036	14.1274	16.7235	25.3314	29.4791	34.1563	40.9944	46.5416	49.0282	46.3812	48.7003
440	50.9868	8.13922	11.6845	15.0981	20.439	24.7171	31.6476	36.0959	39.8077	42.3121	44.0169	44.7569	45.7948	45.7699				440	47.8011	7.77573	11.6744	14.1726	16.1671	24.9953	28.3133	33.7163	39.2751	45.2637	46.8167	45.1139	47.3695
441.04	47.3163	8.55456	11.9598	15.1231	19.8238	24.0893	30.8439	35.1853	39.0919	41.0026	42.4151	43.1	44.7317	44.2835				441.04	47.0032	7.74758	11.305	13.7492	15.893	24.8841	27.6161	32.9818	38.6221	43.4477	45.4797	43.1447	45.3019
441.94	45.9982	8.58278	12.1671	15.058	19.5973	23.0011	29.6124	34.6662	37.6711	40.5258	41.1752	41.2557	43.128	42.523				441.94	44.5224	7.30497	10.8029	13.411	15.2738	23.5776	26.5559	31.5369	36.4406	43.0163	43.2865	41.8396	43.9316
442.98	44.6402	8.40143	11.5931	14.5007	19.5204	22.6169	29.234	33.2168	36.6757	39.9674	39.6362	40.2125	41.2335	41.604				442.98	42.9581	7.43262	10.4536	13.2622	15.2362	22.9719	25.779	31.1227	36.3318	41.0063	42.0726	40.7034	42.7386
444.02	43.658	8.50212	11.7215	14.3035	19.5529	22.6892	28.7549	32.894	36.1655	38.6891	39.1976	39.6411	40.3356	39.8573				444.02	41.808	7.14066	10.3437	12.9443	14.7606	23.0244	25.3997	29.515	35.5811	40.1276	40.4919	39.4334	41.405
445.07	41.4941	8.4349	11.9567	14.3372	19.3914	22.4958	27.4016	32.4813	35.5877	37.4155	38.3201	38.253	39.704	38.926				445.07	40.4613	7.20324	10.3592	12.1366	14.7452	22.1446	24.8122	30.6325	34.1861	39.5553	38.9614	38.1226	40.0288
445.97	40.1309	8.67007	11.4684	14.3569	19.1012	22.4714	27.9451	31.8563	34.7214	36.2499	37.0461	37.3875	38.5146	38.4199				445.97	39.639	6.89645	10.2163	12.5812	14.5347	21.749	23.9232	28.2578	33.2364	38.3086	39.1756	36.9438	38.791
447.01	39.5669	8.62179	11.4744	14.5364	18.7687	21.9242	28.0134	31.2346	34.5024	36.0377	36.3135	36.3699	37.2879	37.2006				447.01	37.869	6.88375	10.3663	12.3995	14.0594	21.4072	24.319	28.2141	32.9987	37.273	37.9341	36.1218	37.9279
448.05	38.6863	8.72014	11.8284	14.5707	18.4513	21.218	27.1595	30.951	33.5466	35.0012	35.68	35.3477	36.1843	35.6506				448.05	36.5659	7.03147	9.91678	12.4865	13.8782	20.8809	23.3305	27.5579	31.8238	35.7632	35.8186	34.2714	35.985
448.95	37.3896	8.40867	11.7262	13.8833	18.349	21.4307	26.8703	30.4555	32.9331	34.1072	35.0903	34.4992	35.1043	35.2296				448.95	35.883	6.83425	9.87483	11.9033	13.896	20.6966	22.9748	27.387	31.2547	35.2864	35.4074	33.2174	34.8783
450	36.2531	8.6144	11.6923	14.2788	18.2218	21.1866	25.697	29.8472	31.9036	33.9927	34.3647	33.8233	34.0525	34.2573				450	34.5296	6.93265	9.67068	12.0467	13.5164	20.4655	22.5	26.2418	30.1412	34.5534	33.9115	33.1696	34.8281
451.06	35.3508	8.52651	11.7122	14.1761	18.0576	21.1826	25.9973	29.65	32.1657	33.2431	33.5207	33.1435	33.2587	33.217				451.06	33.7579	6.86174	9.6422	11.6936	13.4054	20.458	21.9031	25.5757	28.8701	33.9314	33.6287	32.1949	33.8046
451.96	35.335	8.74932	11.4445	13.9529	17.6344	20.9817	25.6932	29.493	31.2645	31.9993	32.724	32.2715	32.7508	32.7198				451.96	33.4036	6.44103	10.0031	11.2029	13.4538	20.0243	22.1541	25.1878	28.6094	32.9616	32.5976	30.8694	32.4129
453.03	33.5242	8.36645	11.5352	14.064	17.7313	20.9112	25.14	28.0948	30.4718	31.5567	32.0992	31.6669	31.2337	31.6085				453.03	32.1896	6.19561	9.60042	11.5562	13.0267	19.4449	21.101	25.1256	28.5745	31.8437	31.8753	30.1752	31.6839
453.93	32.6932	9.08867	11.3681	13.7963	17.4345	20.0829	24.9772	28.3314	29.9205	30.955	30.9729	31.4375	30.7094	30.2331				453.93	31.0821	6.52044	9.14725	11.6542	12.8256	19.2628	20.8842	24.4163	28.3249	31.4439	30.4533	29.3411	30.8081
455	31.6808	8.89545	12.0823	14.0471	17.1005	20.317	24.6242	28.0992	29.3034	30.0043	30.463	30.0379	30.2442	30.7018				455	31.0481	6.83292	9.59637	10.8901	12.9213	18.5615	21.0314	23.9377	27.3516	30.2493	30.3648	29.1462	30.6035
456.06	31.2908	8.81916	11.3403	13.587	17.3756	19.4653	24.2258	26.7418	29.0845	29.9858	29.9302	30.0969	29.4122	29.6744				456.06	29.8257	6.29172	8.99395	11.1221	12.8251	18.3479	20.7752	23.6353	27.1586	29.3377	29.0945	28.2644	29.6776
456.96	30.8423	8.65399	11.4411	13.8092	17.2302	19.8385	23.0406	27.2942	28.6339	29.6829	29.0021	29.1687	29.3226	28.9159				456.96	29.3249	6.43293	8.82589	10.8908	12.4302	18.3241	20.4162	23.319	26.2667	29.0851	28.2098	26.995	28.3447
458.03	29.8789	8.75523	11.3231	13.7962	17.1649	19.5369	23.3125	26.6437	28.3002	28.1393	28.2356	28.7958	28.1918	28.4482				458.03	28.2397	6.31191	9.21231	10.8772	12.3877	18.1585	19.672	22.4636	25.9431	28.3455	28.0753	26.6238	27.955
458.93	28.76	8.61146	11.1237	13.5943	17.1617	19.2406	23.3176	25.7923	27.4728	27.6396	28.2231	27.6582	27.7782	27.5681				458.93	27.31	5.99124	8.96534	10.502	12.4359	17.6344	19.8128	22.4324	25.4802	27.5803	27.3788	25.8558	27.1486
460	28.0876	8.88864	11.568	13.5664	16.7992	19.2885	22.9424	25.4748	27.0278	27.8231	27.4158	27.1516	27.3023	27.6014				460	26.9159	5.83309	8.78719	10.662	11.4829	17.3085	19.2305	21.9813	24.3496	26.7993	27.0471	25.9688	27.2672
461.04	26.8788	8.6274	11.3352	13.5185	16.3402	18.7046	22.5508	25.1739	25.898	26.2172	26.587	26.0466	26.1547	26.5127				461.04	26.2433	5.87293	8.8627	9.99396	12.0805	17.2023	18.7478	21.8799	24.4081	25.9756	25.796	24.8613	26.1044
461.94	26.5353	8.86655	11.0305	13.8709	16.0904	18.1911	21.8992	24.8731	25.9223	25.944	26.2301	25.9201	25.5415	26.6913				461.94	24.4847	6.28003	8.59564	10.1503	11.8525	16.9508	18.4732	21.595	23.5967	25.6646	25.4002	24.0673	25.2707
462.98	25.648	8.47758	11.3348	12.9827	15.9493	18.4363	22.1495	24.5644	25.3591	25.4488	25.7181	24.9839	25.004	26.0915				462.98	24.529	5.82426	8.43198	9.92914	11.3012	16.1007	18.3475	20.6911	22.8621	24.9856	24.5479	23.463	24.6361
464.02	24.4823	8.28785	10.8845	13.1436	15.9223	17.5499	21.3614	23.9053	25.2015	24.3277	24.3055	24.4514	24.2595	25.9319				464.02	23.3113	5.93974	8.34684	9.92777	10.8347	16.0467	17.8083	20.0879	22.6762	24.1726	23.5161	22.3866	23.5059
465.07	24.2192	8.85685	11.3029	12.9517	15.7394	17.9428	20.8954	23.1587	24.5206	24.4636	23.9279	23.4428	23.4254	25.4484				465.07	23.0763	5.87495	8.30169	9.67761	11.1236	15.7322	17.4774	19.4282	21.8696	23.3834	22.3061	21.854	22.9467
465.97	22.8992	8.72299	11.0169	12.5954	15.0122	17.4981	20.1201	23.2071	24.1526	23.5255	23.8251	23.1695	22.8032	25.6602				465.97	22.37	5.60322	7.89899	9.39003	11.1186	15.5763	17.0344	19.5555	21.603	22.8517	22.4514	21.7101	22.7956
467.01	22.5111	8.60514	10.7402	12.8295	15.3243	17.3058	20.0443	22.0702	23.1514	23.2984	22.5665	22.0381	21.9359	24.4458				467.01	21.0433	5.78412	7.962	9.44599	10.6345	15.3067	16.5546	19.0423	21.0597	22.5258	21.8483	20.3326	21.3492
468.05	21.8461	8.09694	10.5105	12.6887	14.9131	16.8653	19.4657	21.4715	23.0817	22.1618	21.9352	21.583	21.6889	23.8501				468.05	20.8767	5.5888	7.97726	9.05574	10.5806	15.0972	16.3292	18.2381	20.1087	21.4999	20.838	20.1576	21.1655
468.95	21.5145	8.46751	10.3161	12.6635	14.3402	16.8014	19.2516	21.413	22.4673	22.0663	22.2097	21.2111	20.63	23.5336				468.95	20.0009	5.47784	8.08056	9.12739	10.3683	14.402	15.6132	17.5731	19.7133	21.4117	20.3671	19.7551	20.7429
470	20.6035	8.10923	10.2242	11.4692	14.7721	16.7818	18.9249	21.0953	22.027	21.5087	21.1769	20.7494	20.4416	23.1237				470	19.3891	5.81015	7.44302	9.03491	10.0202	14.0613	16.2051	17.6473	19.1854	20.4648	19.3082	18.4861	19.4104
471.06	20.1442	8.31493	10.3179	11.6649	14.1245	15.7373	18.8896	20.1045	20.8438	20.9766	20.4129	20.2798	19.859	22.7418				471.06	18.7795	5.43908	7.57506	8.89509	9.668	14.1626	15.1901	17.4844	18.8638	19.5784	19.6203	18.1367	19.0435
471.96	19.7275	8.0006	10.2688	11.7069	13.6661	15.8159	17.841	20.3351	20.8005	20.0559	20.21	19.1103	19.0627	21.6945				471.96	18.2083	5.20198	7.70951	8.50647	9.75428	13.6596	15.0234	17.1956	18.0431	19.7648	18.8415	17.4252	18.2964
473.03	18.7816	8.32575	9.77033	11.7623	13.6441	15.5217	18.0876	19.6626	20.394	19.3513	19.3014	19.1967	18.5017	20.9805				473.03	17.6468	5.15298	7.41151	8.41337	9.6464	13.1254	14.3842	16.1592	17.7794	18.8668	17.9082	17.2846	18.1488
473.93	17.9169	8.25085	10.0424	11.4034	13.2159	15.3551	17.6466	19.3826	20.1699	19.5842	19.0919	18.5105	18.3364	20.2621				473.93	16.9891	5.07782	7.08831	8.24393	9.45276	12.9573	14.2345	16.3605	17.6511	17.9869	17.5168	16.701	17.5361
475	17.4104	7.93468	9.80466	11.367	13.0042	15.011	17.3541	19.2008	19.9395	18.7935	19.0853	18.2247	17.7682	20.1207				475	16.5507	5.00878	7.35564	8.09016	9.27747	13.2283	13.4654	15.9207	17.5406	17.803	17.5056	15.9698	16.7683
476.06	17.1188	7.90582	9.98224	11.0109	13.7071	14.5706	16.8385	18.8654	19.5642	18.4557	18.5461	17.7905	17.035	19.5401				476.06	16.5494	5.16151	7.03243	8.36191	9.1982	12.5159	13.6817	15.5898	16.9421	17.8062	17.1894	15.7211	16.5071
476.96	15.9828	7.69963	9.56073	10.8587	12.3641	14.636	16.5685	18.372	18.8524	18.3278	18.1575	17.0364	16.9515	18.1101				476.96	16.088	5.0305	6.88681	8.19937	9.22202	12.2022	13.7102	15.2128	16.5698	17.1216	16.2712	15.7606	16.5487
478.03	16.9119	7.38546	9.46568	10.8823	12.5866	14.4672	16.3477	18.0238	18.0723	17.5658	17.6504	16.2031	16.8752	17.6308				478.03	15.5138	5.0187	6.73525	8.1558	8.98662	11.7335	13.1385	14.8541	16.0385	16.622	15.8769	14.4792	15.2031
478.93	16.207	7.80377	9.45619	10.8771	12.4682	13.8387	15.5662	17.6835	17.6594	17.3788	17.1768	16.271	16.0516	16.3854				478.93	15.0669	5.00272	6.9316	7.80179	8.51794	11.683	13.0988	14.7413	15.7382	15.8541	15.3186	14.4704	15.1939
480	15.5505	7.55113	9.38692	10.6691	12.2227	13.6893	15.5813	17.5025	17.9469	17.0068	16.6932	15.7419	15.7789	16.2565				480	14.5067	4.60884	6.73248	7.691	8.72196	11.8465	12.5503	14.1947	15.3881	15.9463	15.6709	14.0926	14.7972
481.04	15.0924	7.73886	9.18141	10.6023	12.0597	13.3024	15.3264	16.777	17.5372	16.3711	15.9628	15.2133	14.8978	15.4452				481.04	14.0983	4.48989	6.43226	7.4791	8.38322	11.539	12.9144	13.7356	14.9318	15.2877	15.0019	13.7201	14.4061
481.94	14.3162	7.31054	8.9943	10.3777	11.9484	13.2949	15.218	17.0946	16.5634	15.7903	15.8333	15.4701	14.3771	14.8795				481.94	13.4079	4.52516	6.47239	7.75432	8.3152	11.0692	12.3705	13.8837	14.5019	15.2799	14.7301	13.0259	13.6772
482.98	13.9816	7.20453	9.0243	10.3477	12.11	12.9408	14.9466	16.0163	16.9903	16.1583	15.6417	14.9836	14.0727	13.9959				482.98	13.015	4.5741	6.15261	7.33876	8.28563	11.016	12.382	13.0487	14.4813	14.2671	13.8363	12.9962	13.646
484.02	13.651	6.94968	8.97387	10.0831	11.7541	12.9318	14.8572	16.1375	16.4484	15.53	15.3479	14.7644	13.7333	13.6762				484.02	12.9254	4.57959	6.13029	7.11528	8.12642	10.7456	11.9535	13.1934	14.3162	14.4245	13.7368	12.6509	13.2835
485.07	13.6591	7.22366	8.47127	9.9303	11.6536	13.034	14.4425	15.8391	15.6133	14.7973	14.9102	14.2128	13.3718	13.1365				485.07	12.7875	4.69387	6.26499	7.33893	8.3403	10.3509	11.758	12.9071	13.6553	13.5213	13.0935	12.5625	13.1907
485.97	13.0407	7.07949	8.9276	9.85558	10.8907	12.8299	14.2537	15.0165	15.6116	14.7724	14.5715	13.3412	13.1371	12.7236				485.97	12.3684	4.54299	6.09276	7.07209	7.64387	10.098	11.1691	12.478	13.5522	13.4963	13.1525	12.2383	12.8503
487.01	12.1638	7.16888	8.62524	9.78646	11.0691	12.3895	13.3857	14.9317	15.26	14.3696	13.8256	13.1859	12.5337	12.3202				487.01	11.871	4.09102	5.90239	6.85374	7.97517	9.65254	11.0154	12.5137	13.1533	12.9392	12.3522	11.4981	12.073
488.05	12.4502	6.90784	8.66009	9.89132	10.6795	12.1699	13.2081	14.6055	14.8415	14.326	13.9366	12.9044	12.4647	12.1202				488.05	11.665	4.41792	5.75125	6.60873	7.71311	9.70797	11.2247	12.4339	12.7813	12.3332	12.4914	11.3194	11.8854
488.95	12.1581	6.84012	8.7053	9.39899	10.9438	12.0319	13.3174	14.4885	14.8466	13.6395	13.5554	13.0417	12.1876	11.5943				488.95	11.1079	4.45441	5.67947	6.43552	7.58165	9.07742	10.8614	12.1339	12.6005	12.3557	11.9859	11.3103	11.8758
490	11.4355	6.64326	8.54196	9.62192	10.5565	11.5577	13.1429	13.9873	14.0339	13.3769	13.3704	12.1339	11.7782	11.1725				490	11.3486	4.00042	5.67413	6.80141	7.54279	9.44139	10.0993	11.541	12.6359	12.1688	12.0558	10.1898	10.6992
491.04	10.7574	6.86345	8.36356	9.56761	10.3952	11.7253	12.9939	14.4287	13.983	12.9853	13.0297	11.9747	11.8063	10.6049				491.04	10.4684	4.05177	5.35685	6.60454	7.60423	9.47238	10.0526	11.6569	12.2912	11.472	11.674	10.3502	10.8677
491.94	11.0218	6.76956	7.94786	9.03373	9.94172	11.3073	12.5388	13.595	13.8392	12.6922	12.3131	11.9642	11.3787	10.8324				491.94	10.4645	4.08053	5.77138	6.5321	7.28173	9.09526	10.3665	11.6674	11.943	11.3761	11.028	10.1624	10.6705
492.98	10.4669	6.56196	8.29504	8.71016	10.2168	11.0857	12.4987	13.0963	12.8933	12.4731	12.1035	11.5163	10.8341	10.3738				492.98	10.2258	4.05337	5.63951	6.5027	7.17505	9.06208	10.0702	10.9112	11.9802	11.0454	10.804	9.7395	10.2265
494.02	10.6485	6.87528	7.88949	8.79124	9.59796	11.2193	12.3588	13.4288	13.0655	12.428	11.8682	11.2004	10.3418	9.75655				494.02	9.81662	3.72051	5.29274	6.30478	7.03227	9.18799	9.77624	11.3826	11.6476	11.0597	10.4083	9.72613	10.2124
495.07	9.81732	6.5576	8.19895	8.82278	9.86657	10.4323	12.066	12.5873	12.7306	11.853	11.4043	10.9245	10.1557	9.52702				495.07	9.28935	3.76218	5.37744	6.29227	7.12962	8.62273	10.0228	10.8761	11.1538	10.7915	10.6912	9.246	9.7083
495.97	9.48915	6.28622	7.66816	8.88936	10.079	10.4243	11.7439	12.9649	12.705	11.6852	11.3228	10.6232	10.1938	9.47758				495.97	9.47994	3.95212	5.11719	6.26122	7.00386	8.54115	9.42192	10.5532	11.4649	10.4334	10.2505	9.20769	9.66808
497.01	9.0046	6.33385	7.84111	8.49735	9.39705	10.2863	11.7398	12.7258	12.445	11.5129	11.2958	10.1977	9.34974	9.16906				497.01	8.92129	3.88488	5.3952	6.2309	6.76901	8.43523	9.32161	10.3994	10.6152	10.1476	9.89769	9.07555	9.52933
498.05	8.79741	6.48106	7.70222	8.65666	9.69244	10.3313	11.4245	12.1977	12.2902	11.3884	10.849	10.7088	9.74954	9.05017				498.05	8.65102	3.95503	5.18485	5.72047	6.63124	8.50724	9.18647	10.0504	10.8577	9.72337	9.61761	8.59423	9.02394
498.95	8.63274	6.46123	7.38079	8.45669	9.35173	10.1385	10.9991	12.5066	12.2728	11.1785	10.8146	10.17	9.16062	8.94339				498.95	8.52603	3.52178	5.24224	6.17703	6.40823	8.09074	9.18068	9.75861	10.5925	9.97917	9.45357	8.58698	9.01633
500	8.91207	6.24823	7.60286	8.76702	9.26036	10.1673	11.3289	12.1296	12.0989	10.6991	10.4583	9.66769	9.1797	8.37307				500	8.34622	3.824	4.9498	6.05791	6.43935	7.87413	8.80784	9.68197	10.0864	9.40626	9.22353	8.18479	8.59403
																		С5S@Au_1
																		Collection Time: 21.03.2018 11:23:09
																		Operator Name :
Trp_0.01mM_PBS_5_10_600																		Scan Software Version: 1.2(147)
Collection Time: 21.03.2018 10:53:41																		Parameter List :
Operator Name :																		Instrument Cary Eclipse
Scan Software Version: 1.2(147)																		Instrument Serial Number MY13350007
Parameter List :																		Data mode Fluorescence
Instrument Cary Eclipse																		Scan mode Emission
Instrument Serial Number MY13350007																		X Mode Wavelength (nm)
Data mode Fluorescence																		Start (nm) 290.00
Scan mode Emission																		Stop (nm) 500.00
X Mode Wavelength (nm)																		Ex. Wavelength (nm) 280.00
Start (nm) 290.00																		Ex. Slit (nm) 5
Stop (nm) 500.00																		Em. Slit (nm) 10
Ex. Wavelength (nm) 280.00																		Scan rate (nm/min) 600.00
Ex. Slit (nm) 5																		Data interval (nm) 1.0000
Em. Slit (nm) 10																		Averaging Time (s) 0.1000
Scan rate (nm/min) 600.00																		Excitation filter Auto
Data interval (nm) 1.0000																		Emission filter Open
Averaging Time (s) 0.1000																		PMT voltage (V) Medium
Excitation filter Auto																		Corrected spectra OFF
Emission filter Open																		Method Log :
PMT voltage (V) Medium																		Method Name : Default
Corrected spectra OFF																		Date/Time stamp: 21.03.2018 11:22:08
Method Log :																		Method Modifications:
Method Name : Default																		Em. Slit Width (nm): Changed: 21.03.2018 11:22:44		Old:5	New:10
Date/Time stamp: 21.03.2018 10:47:57																		Excitation Wavelength Changed: 21.03.2018 11:22:44		Old: 350.00	New: 280.00
Method Modifications:																		Emission Wavelength Changed: 21.03.2018 11:22:44		Old: 400.00	New: 290.00
Excitation Wavelength Changed: 21.03.2018 10:50:13	Old: 350.00	New: 280.00																Stop Wavelength Changed: 21.03.2018 11:22:44		Old: 600.00	New: 500.00
Emission Wavelength Changed: 21.03.2018 10:50:13	Old: 400.00	New: 290.00																End Method Modifications
Stop Wavelength Changed: 21.03.2018 10:50:13	Old: 600.00	New: 500.00
Ex. Slit Width (nm): Changed: 21.03.2018 10:50:50	Old:5	New:10																2
Em. Slit Width (nm): Changed: 21.03.2018 10:51:22	Old:5	New:10																Collection Time: 21.03.2018 11:24:47
Ex. Slit Width (nm): Changed: 21.03.2018 10:51:54	Old:10	New:5																Operator Name :
End Method Modifications																		Scan Software Version: 1.2(147)
																		Parameter List :
C5S_1																		Instrument Cary Eclipse
Collection Time: 21.03.2018 10:57:47																		Instrument Serial Number MY13350007
Operator Name :																		Data mode Fluorescence
Scan Software Version: 1.2(147)																		Scan mode Emission
Parameter List :																		X Mode Wavelength (nm)
Instrument Cary Eclipse																		Start (nm) 290.00
Instrument Serial Number MY13350007																		Stop (nm) 500.00
Data mode Fluorescence																		Ex. Wavelength (nm) 280.00
Scan mode Emission																		Ex. Slit (nm) 5
X Mode Wavelength (nm)																		Em. Slit (nm) 10
Start (nm) 290.00																		Scan rate (nm/min) 600.00
Stop (nm) 500.00																		Data interval (nm) 1.0000
Ex. Wavelength (nm) 280.00																		Averaging Time (s) 0.1000
Ex. Slit (nm) 5																		Excitation filter Auto
Em. Slit (nm) 10																		Emission filter Open
Scan rate (nm/min) 600.00																		PMT voltage (V) Medium
Data interval (nm) 1.0000																		Corrected spectra OFF
Averaging Time (s) 0.1000																		Method Log :
Excitation filter Auto																		Method Name : Default
Emission filter Open																		Date/Time stamp: 21.03.2018 11:22:08
PMT voltage (V) Medium																		Method Modifications:
Corrected spectra OFF																		Em. Slit Width (nm): Changed: 21.03.2018 11:22:44		Old:5	New:10
Method Log :																		Excitation Wavelength Changed: 21.03.2018 11:22:44		Old: 350.00	New: 280.00
Method Name : Default																		Emission Wavelength Changed: 21.03.2018 11:22:44		Old: 400.00	New: 290.00
Date/Time stamp: 21.03.2018 10:47:57																		Stop Wavelength Changed: 21.03.2018 11:22:44		Old: 600.00	New: 500.00
Method Modifications:																		End Method Modifications
Excitation Wavelength Changed: 21.03.2018 10:50:13	Old: 350.00	New: 280.00
Emission Wavelength Changed: 21.03.2018 10:50:13	Old: 400.00	New: 290.00																3
Stop Wavelength Changed: 21.03.2018 10:50:13	Old: 600.00	New: 500.00																Collection Time: 21.03.2018 11:26:14
Ex. Slit Width (nm): Changed: 21.03.2018 10:50:50	Old:5	New:10																Operator Name :
Em. Slit Width (nm): Changed: 21.03.2018 10:51:22	Old:5	New:10																Scan Software Version: 1.2(147)
Ex. Slit Width (nm): Changed: 21.03.2018 10:51:54	Old:10	New:5																Parameter List :
End Method Modifications																		Instrument Cary Eclipse
																		Instrument Serial Number MY13350007
2																		Data mode Fluorescence
Collection Time: 21.03.2018 10:59:37																		Scan mode Emission
Operator Name :																		X Mode Wavelength (nm)
Scan Software Version: 1.2(147)																		Start (nm) 290.00
Parameter List :																		Stop (nm) 500.00
Instrument Cary Eclipse																		Ex. Wavelength (nm) 280.00
Instrument Serial Number MY13350007																		Ex. Slit (nm) 5
Data mode Fluorescence																		Em. Slit (nm) 10
Scan mode Emission																		Scan rate (nm/min) 600.00
X Mode Wavelength (nm)																		Data interval (nm) 1.0000
Start (nm) 290.00																		Averaging Time (s) 0.1000
Stop (nm) 500.00																		Excitation filter Auto
Ex. Wavelength (nm) 280.00																		Emission filter Open
Ex. Slit (nm) 5																		PMT voltage (V) Medium
Em. Slit (nm) 10																		Corrected spectra OFF
Scan rate (nm/min) 600.00																		Method Log :
Data interval (nm) 1.0000																		Method Name : Default
Averaging Time (s) 0.1000																		Date/Time stamp: 21.03.2018 11:22:08
Excitation filter Auto																		Method Modifications:
Emission filter Open																		Em. Slit Width (nm): Changed: 21.03.2018 11:22:44		Old:5	New:10
PMT voltage (V) Medium																		Excitation Wavelength Changed: 21.03.2018 11:22:44		Old: 350.00	New: 280.00
Corrected spectra OFF																		Emission Wavelength Changed: 21.03.2018 11:22:44		Old: 400.00	New: 290.00
Method Log :																		Stop Wavelength Changed: 21.03.2018 11:22:44		Old: 600.00	New: 500.00
Method Name : Default																		End Method Modifications
Date/Time stamp: 21.03.2018 10:47:57
Method Modifications:																		4
Excitation Wavelength Changed: 21.03.2018 10:50:13	Old: 350.00	New: 280.00																Collection Time: 21.03.2018 11:27:38
Emission Wavelength Changed: 21.03.2018 10:50:13	Old: 400.00	New: 290.00																Operator Name :
Stop Wavelength Changed: 21.03.2018 10:50:13	Old: 600.00	New: 500.00																Scan Software Version: 1.2(147)
Ex. Slit Width (nm): Changed: 21.03.2018 10:50:50	Old:5	New:10																Parameter List :
Em. Slit Width (nm): Changed: 21.03.2018 10:51:22	Old:5	New:10																Instrument Cary Eclipse
Ex. Slit Width (nm): Changed: 21.03.2018 10:51:54	Old:10	New:5																Instrument Serial Number MY13350007
End Method Modifications																		Data mode Fluorescence
																		Scan mode Emission
3																		X Mode Wavelength (nm)
Collection Time: 21.03.2018 11:00:51																		Start (nm) 290.00
Operator Name :																		Stop (nm) 500.00
Scan Software Version: 1.2(147)																		Ex. Wavelength (nm) 280.00
Parameter List :																		Ex. Slit (nm) 5
Instrument Cary Eclipse																		Em. Slit (nm) 10
Instrument Serial Number MY13350007																		Scan rate (nm/min) 600.00
Data mode Fluorescence																		Data interval (nm) 1.0000
Scan mode Emission																		Averaging Time (s) 0.1000
X Mode Wavelength (nm)																		Excitation filter Auto
Start (nm) 290.00																		Emission filter Open
Stop (nm) 500.00																		PMT voltage (V) Medium
Ex. Wavelength (nm) 280.00																		Corrected spectra OFF
Ex. Slit (nm) 5																		Method Log :
Em. Slit (nm) 10																		Method Name : Default
Scan rate (nm/min) 600.00																		Date/Time stamp: 21.03.2018 11:22:08
Data interval (nm) 1.0000																		Method Modifications:
Averaging Time (s) 0.1000																		Em. Slit Width (nm): Changed: 21.03.2018 11:22:44		Old:5	New:10
Excitation filter Auto																		Excitation Wavelength Changed: 21.03.2018 11:22:44		Old: 350.00	New: 280.00
Emission filter Open																		Emission Wavelength Changed: 21.03.2018 11:22:44		Old: 400.00	New: 290.00
PMT voltage (V) Medium																		Stop Wavelength Changed: 21.03.2018 11:22:44		Old: 600.00	New: 500.00
Corrected spectra OFF																		End Method Modifications
Method Log :
Method Name : Default																		5
Date/Time stamp: 21.03.2018 10:47:57																		Collection Time: 21.03.2018 11:30:12
Method Modifications:																		Operator Name :
Excitation Wavelength Changed: 21.03.2018 10:50:13	Old: 350.00	New: 280.00																Scan Software Version: 1.2(147)
Emission Wavelength Changed: 21.03.2018 10:50:13	Old: 400.00	New: 290.00																Parameter List :
Stop Wavelength Changed: 21.03.2018 10:50:13	Old: 600.00	New: 500.00																Instrument Cary Eclipse
Ex. Slit Width (nm): Changed: 21.03.2018 10:50:50	Old:5	New:10																Instrument Serial Number MY13350007
Em. Slit Width (nm): Changed: 21.03.2018 10:51:22	Old:5	New:10																Data mode Fluorescence
Ex. Slit Width (nm): Changed: 21.03.2018 10:51:54	Old:10	New:5																Scan mode Emission
End Method Modifications																		X Mode Wavelength (nm)
																		Start (nm) 290.00
4																		Stop (nm) 500.00
Collection Time: 21.03.2018 11:01:52																		Ex. Wavelength (nm) 280.00
Operator Name :																		Ex. Slit (nm) 5
Scan Software Version: 1.2(147)																		Em. Slit (nm) 10
Parameter List :																		Scan rate (nm/min) 600.00
Instrument Cary Eclipse																		Data interval (nm) 1.0000
Instrument Serial Number MY13350007																		Averaging Time (s) 0.1000
Data mode Fluorescence																		Excitation filter Auto
Scan mode Emission																		Emission filter Open
X Mode Wavelength (nm)																		PMT voltage (V) Medium
Start (nm) 290.00																		Corrected spectra OFF
Stop (nm) 500.00																		Method Log :
Ex. Wavelength (nm) 280.00																		Method Name : Default
Ex. Slit (nm) 5																		Date/Time stamp: 21.03.2018 11:22:08
Em. Slit (nm) 10																		Method Modifications:
Scan rate (nm/min) 600.00																		Em. Slit Width (nm): Changed: 21.03.2018 11:22:44		Old:5	New:10
Data interval (nm) 1.0000																		Excitation Wavelength Changed: 21.03.2018 11:22:44		Old: 350.00	New: 280.00
Averaging Time (s) 0.1000																		Emission Wavelength Changed: 21.03.2018 11:22:44		Old: 400.00	New: 290.00
Excitation filter Auto																		Stop Wavelength Changed: 21.03.2018 11:22:44		Old: 600.00	New: 500.00
Emission filter Open																		End Method Modifications
PMT voltage (V) Medium
Corrected spectra OFF																		6
Method Log :																		Collection Time: 21.03.2018 11:36:09
Method Name : Default																		Operator Name :
Date/Time stamp: 21.03.2018 10:47:57																		Scan Software Version: 1.2(147)
Method Modifications:																		Parameter List :
Excitation Wavelength Changed: 21.03.2018 10:50:13	Old: 350.00	New: 280.00																Instrument Cary Eclipse
Emission Wavelength Changed: 21.03.2018 10:50:13	Old: 400.00	New: 290.00																Instrument Serial Number MY13350007
Stop Wavelength Changed: 21.03.2018 10:50:13	Old: 600.00	New: 500.00																Data mode Fluorescence
Ex. Slit Width (nm): Changed: 21.03.2018 10:50:50	Old:5	New:10																Scan mode Emission
Em. Slit Width (nm): Changed: 21.03.2018 10:51:22	Old:5	New:10																X Mode Wavelength (nm)
Ex. Slit Width (nm): Changed: 21.03.2018 10:51:54	Old:10	New:5																Start (nm) 290.00
End Method Modifications																		Stop (nm) 500.00
																		Ex. Wavelength (nm) 280.00
5																		Ex. Slit (nm) 5
Collection Time: 21.03.2018 11:02:51																		Em. Slit (nm) 10
Operator Name :																		Scan rate (nm/min) 600.00
Scan Software Version: 1.2(147)																		Data interval (nm) 1.0000
Parameter List :																		Averaging Time (s) 0.1000
Instrument Cary Eclipse																		Excitation filter Auto
Instrument Serial Number MY13350007																		Emission filter Open
Data mode Fluorescence																		PMT voltage (V) Medium
Scan mode Emission																		Corrected spectra OFF
X Mode Wavelength (nm)																		Method Log :
Start (nm) 290.00																		Method Name : Default
Stop (nm) 500.00																		Date/Time stamp: 21.03.2018 11:22:08
Ex. Wavelength (nm) 280.00																		Method Modifications:
Ex. Slit (nm) 5																		Em. Slit Width (nm): Changed: 21.03.2018 11:22:44		Old:5	New:10
Em. Slit (nm) 10																		Excitation Wavelength Changed: 21.03.2018 11:22:44		Old: 350.00	New: 280.00
Scan rate (nm/min) 600.00																		Emission Wavelength Changed: 21.03.2018 11:22:44		Old: 400.00	New: 290.00
Data interval (nm) 1.0000																		Stop Wavelength Changed: 21.03.2018 11:22:44		Old: 600.00	New: 500.00
Averaging Time (s) 0.1000																		End Method Modifications
Excitation filter Auto
Emission filter Open																		7
PMT voltage (V) Medium																		Collection Time: 21.03.2018 11:38:00
Corrected spectra OFF																		Operator Name :
Method Log :																		Scan Software Version: 1.2(147)
Method Name : Default																		Parameter List :
Date/Time stamp: 21.03.2018 10:47:57																		Instrument Cary Eclipse
Method Modifications:																		Instrument Serial Number MY13350007
Excitation Wavelength Changed: 21.03.2018 10:50:13	Old: 350.00	New: 280.00																Data mode Fluorescence
Emission Wavelength Changed: 21.03.2018 10:50:13	Old: 400.00	New: 290.00																Scan mode Emission
Stop Wavelength Changed: 21.03.2018 10:50:13	Old: 600.00	New: 500.00																X Mode Wavelength (nm)
Ex. Slit Width (nm): Changed: 21.03.2018 10:50:50	Old:5	New:10																Start (nm) 290.00
Em. Slit Width (nm): Changed: 21.03.2018 10:51:22	Old:5	New:10																Stop (nm) 500.00
Ex. Slit Width (nm): Changed: 21.03.2018 10:51:54	Old:10	New:5																Ex. Wavelength (nm) 280.00
End Method Modifications																		Ex. Slit (nm) 5
																		Em. Slit (nm) 10
6																		Scan rate (nm/min) 600.00
Collection Time: 21.03.2018 11:04:49																		Data interval (nm) 1.0000
Operator Name :																		Averaging Time (s) 0.1000
Scan Software Version: 1.2(147)																		Excitation filter Auto
Parameter List :																		Emission filter Open
Instrument Cary Eclipse																		PMT voltage (V) Medium
Instrument Serial Number MY13350007																		Corrected spectra OFF
Data mode Fluorescence																		Method Log :
Scan mode Emission																		Method Name : Default
X Mode Wavelength (nm)																		Date/Time stamp: 21.03.2018 11:22:08
Start (nm) 290.00																		Method Modifications:
Stop (nm) 500.00																		Em. Slit Width (nm): Changed: 21.03.2018 11:22:44		Old:5	New:10
Ex. Wavelength (nm) 280.00																		Excitation Wavelength Changed: 21.03.2018 11:22:44		Old: 350.00	New: 280.00
Ex. Slit (nm) 5																		Emission Wavelength Changed: 21.03.2018 11:22:44		Old: 400.00	New: 290.00
Em. Slit (nm) 10																		Stop Wavelength Changed: 21.03.2018 11:22:44		Old: 600.00	New: 500.00
Scan rate (nm/min) 600.00																		End Method Modifications
Data interval (nm) 1.0000
Averaging Time (s) 0.1000																		8
Excitation filter Auto																		Collection Time: 21.03.2018 11:44:46
Emission filter Open																		Operator Name :
PMT voltage (V) Medium																		Scan Software Version: 1.2(147)
Corrected spectra OFF																		Parameter List :
Method Log :																		Instrument Cary Eclipse
Method Name : Default																		Instrument Serial Number MY13350007
Date/Time stamp: 21.03.2018 10:47:57																		Data mode Fluorescence
Method Modifications:																		Scan mode Emission
Excitation Wavelength Changed: 21.03.2018 10:50:13	Old: 350.00	New: 280.00																X Mode Wavelength (nm)
Emission Wavelength Changed: 21.03.2018 10:50:13	Old: 400.00	New: 290.00																Start (nm) 290.00
Stop Wavelength Changed: 21.03.2018 10:50:13	Old: 600.00	New: 500.00																Stop (nm) 500.00
Ex. Slit Width (nm): Changed: 21.03.2018 10:50:50	Old:5	New:10																Ex. Wavelength (nm) 280.00
Em. Slit Width (nm): Changed: 21.03.2018 10:51:22	Old:5	New:10																Ex. Slit (nm) 5
Ex. Slit Width (nm): Changed: 21.03.2018 10:51:54	Old:10	New:5																Em. Slit (nm) 10
End Method Modifications																		Scan rate (nm/min) 600.00
																		Data interval (nm) 1.0000
7																		Averaging Time (s) 0.1000
Collection Time: 21.03.2018 11:06:14																		Excitation filter Auto
Operator Name :																		Emission filter Open
Scan Software Version: 1.2(147)																		PMT voltage (V) Medium
Parameter List :																		Corrected spectra OFF
Instrument Cary Eclipse																		Method Log :
Instrument Serial Number MY13350007																		Method Name : Default
Data mode Fluorescence																		Date/Time stamp: 21.03.2018 11:22:08
Scan mode Emission																		Method Modifications:
X Mode Wavelength (nm)																		Em. Slit Width (nm): Changed: 21.03.2018 11:22:44		Old:5	New:10
Start (nm) 290.00																		Excitation Wavelength Changed: 21.03.2018 11:22:44		Old: 350.00	New: 280.00
Stop (nm) 500.00																		Emission Wavelength Changed: 21.03.2018 11:22:44		Old: 400.00	New: 290.00
Ex. Wavelength (nm) 280.00																		Stop Wavelength Changed: 21.03.2018 11:22:44		Old: 600.00	New: 500.00
Ex. Slit (nm) 5																		End Method Modifications
Em. Slit (nm) 10
Scan rate (nm/min) 600.00																		9
Data interval (nm) 1.0000																		Collection Time: 21.03.2018 11:46:42
Averaging Time (s) 0.1000																		Operator Name :
Excitation filter Auto																		Scan Software Version: 1.2(147)
Emission filter Open																		Parameter List :
PMT voltage (V) Medium																		Instrument Cary Eclipse
Corrected spectra OFF																		Instrument Serial Number MY13350007
Method Log :																		Data mode Fluorescence
Method Name : Default																		Scan mode Emission
Date/Time stamp: 21.03.2018 10:47:57																		X Mode Wavelength (nm)
Method Modifications:																		Start (nm) 290.00
Excitation Wavelength Changed: 21.03.2018 10:50:13	Old: 350.00	New: 280.00																Stop (nm) 500.00
Emission Wavelength Changed: 21.03.2018 10:50:13	Old: 400.00	New: 290.00																Ex. Wavelength (nm) 280.00
Stop Wavelength Changed: 21.03.2018 10:50:13	Old: 600.00	New: 500.00																Ex. Slit (nm) 5
Ex. Slit Width (nm): Changed: 21.03.2018 10:50:50	Old:5	New:10																Em. Slit (nm) 10
Em. Slit Width (nm): Changed: 21.03.2018 10:51:22	Old:5	New:10																Scan rate (nm/min) 600.00
Ex. Slit Width (nm): Changed: 21.03.2018 10:51:54	Old:10	New:5																Data interval (nm) 1.0000
End Method Modifications																		Averaging Time (s) 0.1000
																		Excitation filter Auto
8																		Emission filter Open
Collection Time: 21.03.2018 11:07:46																		PMT voltage (V) Medium
Operator Name :																		Corrected spectra OFF
Scan Software Version: 1.2(147)																		Method Log :
Parameter List :																		Method Name : Default
Instrument Cary Eclipse																		Date/Time stamp: 21.03.2018 11:22:08
Instrument Serial Number MY13350007																		Method Modifications:
Data mode Fluorescence																		Em. Slit Width (nm): Changed: 21.03.2018 11:22:44		Old:5	New:10
Scan mode Emission																		Excitation Wavelength Changed: 21.03.2018 11:22:44		Old: 350.00	New: 280.00
X Mode Wavelength (nm)																		Emission Wavelength Changed: 21.03.2018 11:22:44		Old: 400.00	New: 290.00
Start (nm) 290.00																		Stop Wavelength Changed: 21.03.2018 11:22:44		Old: 600.00	New: 500.00
Stop (nm) 500.00																		End Method Modifications
Ex. Wavelength (nm) 280.00
Ex. Slit (nm) 5																		10
Em. Slit (nm) 10																		Collection Time: 21.03.2018 11:47:49
Scan rate (nm/min) 600.00																		Operator Name :
Data interval (nm) 1.0000																		Scan Software Version: 1.2(147)
Averaging Time (s) 0.1000																		Parameter List :
Excitation filter Auto																		Instrument Cary Eclipse
Emission filter Open																		Instrument Serial Number MY13350007
PMT voltage (V) Medium																		Data mode Fluorescence
Corrected spectra OFF																		Scan mode Emission
Method Log :																		X Mode Wavelength (nm)
Method Name : Default																		Start (nm) 290.00
Date/Time stamp: 21.03.2018 10:47:57																		Stop (nm) 500.00
Method Modifications:																		Ex. Wavelength (nm) 280.00
Excitation Wavelength Changed: 21.03.2018 10:50:13	Old: 350.00	New: 280.00																Ex. Slit (nm) 5
Emission Wavelength Changed: 21.03.2018 10:50:13	Old: 400.00	New: 290.00																Em. Slit (nm) 10
Stop Wavelength Changed: 21.03.2018 10:50:13	Old: 600.00	New: 500.00																Scan rate (nm/min) 600.00
Ex. Slit Width (nm): Changed: 21.03.2018 10:50:50	Old:5	New:10																Data interval (nm) 1.0000
Em. Slit Width (nm): Changed: 21.03.2018 10:51:22	Old:5	New:10																Averaging Time (s) 0.1000
Ex. Slit Width (nm): Changed: 21.03.2018 10:51:54	Old:10	New:5																Excitation filter Auto
End Method Modifications																		Emission filter Open
																		PMT voltage (V) Medium
9																		Corrected spectra OFF
Collection Time: 21.03.2018 11:09:25																		Method Log :
Operator Name :																		Method Name : Default
Scan Software Version: 1.2(147)																		Date/Time stamp: 21.03.2018 11:22:08
Parameter List :																		Method Modifications:
Instrument Cary Eclipse																		Em. Slit Width (nm): Changed: 21.03.2018 11:22:44		Old:5	New:10
Instrument Serial Number MY13350007																		Excitation Wavelength Changed: 21.03.2018 11:22:44		Old: 350.00	New: 280.00
Data mode Fluorescence																		Emission Wavelength Changed: 21.03.2018 11:22:44		Old: 400.00	New: 290.00
Scan mode Emission																		Stop Wavelength Changed: 21.03.2018 11:22:44		Old: 600.00	New: 500.00
X Mode Wavelength (nm)																		End Method Modifications
Start (nm) 290.00
Stop (nm) 500.00																		11
Ex. Wavelength (nm) 280.00																		Collection Time: 21.03.2018 11:49:33
Ex. Slit (nm) 5																		Operator Name :
Em. Slit (nm) 10																		Scan Software Version: 1.2(147)
Scan rate (nm/min) 600.00																		Parameter List :
Data interval (nm) 1.0000																		Instrument Cary Eclipse
Averaging Time (s) 0.1000																		Instrument Serial Number MY13350007
Excitation filter Auto																		Data mode Fluorescence
Emission filter Open																		Scan mode Emission
PMT voltage (V) Medium																		X Mode Wavelength (nm)
Corrected spectra OFF																		Start (nm) 290.00
Method Log :																		Stop (nm) 500.00
Method Name : Default																		Ex. Wavelength (nm) 280.00
Date/Time stamp: 21.03.2018 10:47:57																		Ex. Slit (nm) 5
Method Modifications:																		Em. Slit (nm) 10
Excitation Wavelength Changed: 21.03.2018 10:50:13	Old: 350.00	New: 280.00																Scan rate (nm/min) 600.00
Emission Wavelength Changed: 21.03.2018 10:50:13	Old: 400.00	New: 290.00																Data interval (nm) 1.0000
Stop Wavelength Changed: 21.03.2018 10:50:13	Old: 600.00	New: 500.00																Averaging Time (s) 0.1000
Ex. Slit Width (nm): Changed: 21.03.2018 10:50:50	Old:5	New:10																Excitation filter Auto
Em. Slit Width (nm): Changed: 21.03.2018 10:51:22	Old:5	New:10																Emission filter Open
Ex. Slit Width (nm): Changed: 21.03.2018 10:51:54	Old:10	New:5																PMT voltage (V) Medium
End Method Modifications																		Corrected spectra OFF
																		Method Log :
10																		Method Name : Default
Collection Time: 21.03.2018 11:10:50																		Date/Time stamp: 21.03.2018 11:22:08
Operator Name :																		Method Modifications:
Scan Software Version: 1.2(147)																		Em. Slit Width (nm): Changed: 21.03.2018 11:22:44		Old:5	New:10
Parameter List :																		Excitation Wavelength Changed: 21.03.2018 11:22:44		Old: 350.00	New: 280.00
Instrument Cary Eclipse																		Emission Wavelength Changed: 21.03.2018 11:22:44		Old: 400.00	New: 290.00
Instrument Serial Number MY13350007																		Stop Wavelength Changed: 21.03.2018 11:22:44		Old: 600.00	New: 500.00
Data mode Fluorescence																		End Method Modifications
Scan mode Emission
X Mode Wavelength (nm)																		12
Start (nm) 290.00																		Collection Time: 21.03.2018 11:51:02
Stop (nm) 500.00																		Operator Name :
Ex. Wavelength (nm) 280.00																		Scan Software Version: 1.2(147)
Ex. Slit (nm) 5																		Parameter List :
Em. Slit (nm) 10																		Instrument Cary Eclipse
Scan rate (nm/min) 600.00																		Instrument Serial Number MY13350007
Data interval (nm) 1.0000																		Data mode Fluorescence
Averaging Time (s) 0.1000																		Scan mode Emission
Excitation filter Auto																		X Mode Wavelength (nm)
Emission filter Open																		Start (nm) 290.00
PMT voltage (V) Medium																		Stop (nm) 500.00
Corrected spectra OFF																		Ex. Wavelength (nm) 280.00
Method Log :																		Ex. Slit (nm) 5
Method Name : Default																		Em. Slit (nm) 10
Date/Time stamp: 21.03.2018 10:47:57																		Scan rate (nm/min) 600.00
Method Modifications:																		Data interval (nm) 1.0000
Excitation Wavelength Changed: 21.03.2018 10:50:13	Old: 350.00	New: 280.00																Averaging Time (s) 0.1000
Emission Wavelength Changed: 21.03.2018 10:50:13	Old: 400.00	New: 290.00																Excitation filter Auto
Stop Wavelength Changed: 21.03.2018 10:50:13	Old: 600.00	New: 500.00																Emission filter Open
Ex. Slit Width (nm): Changed: 21.03.2018 10:50:50	Old:5	New:10																PMT voltage (V) Medium
Em. Slit Width (nm): Changed: 21.03.2018 10:51:22	Old:5	New:10																Corrected spectra OFF
Ex. Slit Width (nm): Changed: 21.03.2018 10:51:54	Old:10	New:5																Method Log :
End Method Modifications																		Method Name : Default
																		Date/Time stamp: 21.03.2018 11:22:08
11																		Method Modifications:
Collection Time: 21.03.2018 11:12:44																		Em. Slit Width (nm): Changed: 21.03.2018 11:22:44		Old:5	New:10
Operator Name :																		Excitation Wavelength Changed: 21.03.2018 11:22:44		Old: 350.00	New: 280.00
Scan Software Version: 1.2(147)																		Emission Wavelength Changed: 21.03.2018 11:22:44		Old: 400.00	New: 290.00
Parameter List :																		Stop Wavelength Changed: 21.03.2018 11:22:44		Old: 600.00	New: 500.00
Instrument Cary Eclipse																		End Method Modifications
Instrument Serial Number MY13350007
Data mode Fluorescence
Scan mode Emission
X Mode Wavelength (nm)
Start (nm) 290.00
Stop (nm) 500.00
Ex. Wavelength (nm) 280.00
Ex. Slit (nm) 5
Em. Slit (nm) 10
Scan rate (nm/min) 600.00
Data interval (nm) 1.0000
Averaging Time (s) 0.1000
Excitation filter Auto
Emission filter Open
PMT voltage (V) Medium
Corrected spectra OFF
Method Log :
Method Name : Default
Date/Time stamp: 21.03.2018 10:47:57
Method Modifications:
Excitation Wavelength Changed: 21.03.2018 10:50:13	Old: 350.00	New: 280.00
Emission Wavelength Changed: 21.03.2018 10:50:13	Old: 400.00	New: 290.00
Stop Wavelength Changed: 21.03.2018 10:50:13	Old: 600.00	New: 500.00
Ex. Slit Width (nm): Changed: 21.03.2018 10:50:50	Old:5	New:10
Em. Slit Width (nm): Changed: 21.03.2018 10:51:22	Old:5	New:10
Ex. Slit Width (nm): Changed: 21.03.2018 10:51:54	Old:10	New:5
End Method Modifications
12
Collection Time: 21.03.2018 11:14:14
Operator Name :
Scan Software Version: 1.2(147)
Parameter List :
Instrument Cary Eclipse
Instrument Serial Number MY13350007
Data mode Fluorescence
Scan mode Emission
X Mode Wavelength (nm)
Start (nm) 290.00
Stop (nm) 500.00
Ex. Wavelength (nm) 280.00
Ex. Slit (nm) 5
Em. Slit (nm) 10
Scan rate (nm/min) 600.00
Data interval (nm) 1.0000
Averaging Time (s) 0.1000
Excitation filter Auto
Emission filter Open
PMT voltage (V) Medium
Corrected spectra OFF
Method Log :
Method Name : Default
Date/Time stamp: 21.03.2018 10:47:57
Method Modifications:
Excitation Wavelength Changed: 21.03.2018 10:50:13	Old: 350.00	New: 280.00
Emission Wavelength Changed: 21.03.2018 10:50:13	Old: 400.00	New: 290.00
Stop Wavelength Changed: 21.03.2018 10:50:13	Old: 600.00	New: 500.00
Ex. Slit Width (nm): Changed: 21.03.2018 10:50:50	Old:5	New:10
Em. Slit Width (nm): Changed: 21.03.2018 10:51:22	Old:5	New:10
Ex. Slit Width (nm): Changed: 21.03.2018 10:51:54	Old:10	New:5
End Method Modifications
13
Collection Time: 21.03.2018 11:16:20
Operator Name :
Scan Software Version: 1.2(147)
Parameter List :
Instrument Cary Eclipse
Instrument Serial Number MY13350007
Data mode Fluorescence
Scan mode Emission
X Mode Wavelength (nm)
Start (nm) 290.00
Stop (nm) 500.00
Ex. Wavelength (nm) 280.00
Ex. Slit (nm) 5
Em. Slit (nm) 10
Scan rate (nm/min) 600.00
Data interval (nm) 1.0000
Averaging Time (s) 0.1000
Excitation filter Auto
Emission filter Open
PMT voltage (V) Medium
Corrected spectra OFF
Method Log :
Method Name : Default
Date/Time stamp: 21.03.2018 10:47:57
Method Modifications:
Excitation Wavelength Changed: 21.03.2018 10:50:13	Old: 350.00	New: 280.00
Emission Wavelength Changed: 21.03.2018 10:50:13	Old: 400.00	New: 290.00
Stop Wavelength Changed: 21.03.2018 10:50:13	Old: 600.00	New: 500.00
Ex. Slit Width (nm): Changed: 21.03.2018 10:50:50	Old:5	New:10
Em. Slit Width (nm): Changed: 21.03.2018 10:51:22	Old:5	New:10
Ex. Slit Width (nm): Changed: 21.03.2018 10:51:54	Old:10	New:5
End Method Modifications

## Sheet: Figure 9
(C5S@Au_0,25/0,25+BSA_2,5 mkmol/l)						fresh					(C5S@Au_0,25/0,25+BSA_2,5 mkmol/l)						2 days
(C5S@Au_0,25/0,25+BSA_10 mkmol/l)											(C5S@Au_0,25/0,25+BSA_10 mkmol/l)
(C5S@Au_0,25/0,25+BSA_50 mkmol/l)											(C5S@Au_0,25/0,25+BSA_50 mkmol/l)
(C5S@Au_0,25/0,25+BSA_100 mkmol/l)											(C5S@Au_0,25/0,25+BSA_100 mkmol/l)

## Sheet: Figure 10
nm	BSA_1	BSA_2	BSA_3	BSA_4	BSA_5	BSA_6	BSA_7	BSA_8	BSA_9	BSA_10		NN	С (BSA), mM	С(Au@C5S), mM	V (BSA), мл	V(Au@C5S), мл	V(PBS), мл	Сисх (BSA), mM	Сисх(Au@C5S), mM	Vраб		PBS	pH
290	30.7229	27.691	25.2958	22.2386	19.0198	12.6133	10.7336	8.79788	7.4028	4.6351		1	0.01	0	0.0560897	0	3.44391	0.624	0.5	3.5			7.4
290.93	35.6551	32.0376	29.0553	25.4245	21.7891	15.0187	12.6549	10.1778	8.36011	4.80394		2	0.009	0.001	0.0504808	0.007	3.44252	0.624	0.5	3.5
292.03	43.2098	39.5558	35.1116	30.735	25.7476	17.4444	14.6544	12.0327	9.55046	5.70398		3	0.008	0.002	0.0448718	0.014	3.44113	0.624	0.5	3.5
292.96	48.3557	44.0036	39.2647	34.1848	28.4337	18.9642	16.0162	12.5105	10.481	6.29705		4	0.007	0.003	0.0392628	0.021	3.43974	0.624	0.5	3.5
294.06	55.9748	51.691	45.8783	39.4727	32.7613	21.8782	18.1643	14.9853	12.0791	7.02061		5	0.006	0.004	0.0336538	0.028	3.43835	0.624	0.5	3.5
295	63.1996	57.5259	51.1286	43.8998	37.0404	23.2889	20.6294	16.1083	13.0339	7.46773		6	0.005	0.005	0.0280449	0.035	3.43696	0.624	0.5	3.5
295.93	70.6791	63.962	55.4348	47.5662	40.1192	26.1536	22.5295	17.5638	14.4413	8.18315		7	0.004	0.006	0.0224359	0.042	3.43556	0.624	0.5	3.5
297.03	79.3358	73.7628	63.3957	54.8001	46.1107	28.347	24.7333	18.9442	15.8107	8.82255		8	0.003	0.007	0.0168269	0.049	3.43417	0.624	0.5	3.5
297.96	85.4382	78.2687	67.6333	57.9566	48.1927	29.8998	26.7304	20.5337	16.604	9.39136		9	0.002	0.008	0.0112179	0.056	3.43278	0.624	0.5	3.5
299.06	95.0051	86.3197	74.8285	63.5852	52.724	33.6094	28.7665	22.3112	18.4995	10.2623		10	0.001	0.009	0.00560897	0.063	3.43139	0.624	0.5	3.5
300	103.628	94.5742	82.3084	69.7857	57.625	36.3314	30.6927	23.9715	19.6641	11.1217					0.308494	0.315
301.07	112.876	104.807	89.7932	75.0429	61.9161	38.7215	33.5464	26.2577	21.2112	11.9414
302	120.679	110.156	94.1861	80.8314	66.6885	42.3907	35.5832	27.9827	22.6136	12.8228
303.07	130.36	117.605	102.565	85.901	71.2347	44.4271	38.2344	29.6151	24.3227	13.8077
304	138.896	126.838	108.799	90.4013	74.1032	46.6741	40.4054	30.938	25.4335	14.3878
305.07	150.654	134.711	116.294	96.5278	79.6822	49.8974	42.8484	33.0549	27.0771	15.4596		NN	F	F0	ΔF	χ(BSA)	ΔF*χ(BSA)
306	159.896	142.684	123.936	103.016	84.6768	52.7946	44.7181	35.263	28.7883	16.058		1	496.09	496.09	0	1	0
307.07	170.571	153.871	131.918	109.046	88.4553	54.4564	46.8631	36.4928	30.6077	17.6019		2	420.935	496.09	75.1552	0.9	67.6397
308	179.488	164.301	139.025	116.153	92.1144	57.0719	49.0743	38.0581	30.6534	17.65		3	350.169	496.09	145.922	0.8	116.737
309.07	192.14	170.251	147.191	119.956	98.5103	58.7379	51.4352	39.9354	32.0185	18.8935		4	261.603	496.09	234.488	0.7	164.141
310	200.588	179.769	153.285	125.086	99.5815	61.1978	53.1043	40.5581	32.6021	18.702		5	186.457	496.09	309.633	0.6	185.78
311.07	213.166	189.838	162.203	133.441	104.693	62.1186	54.2995	41.329	33.926	18.401		6	94.688	496.09	401.402	0.5	200.701
312	223.951	198.466	168.373	136.013	107.817	64.121	54.3921	41.6331	34.8551	19.5521		7	79.855	496.09	416.235	0.4	166.494
313.07	236.766	209.635	177.492	144.506	110.987	64.9806	56.3933	42.7928	35.8949	19.1234		8	57.6622	496.09	438.428	0.3	131.528
314	244.227	216.254	182.961	148.642	115.588	67.0776	57.6494	43.7871	35.8228	18.7505		9	47.2817	496.09	448.809	0.2	89.7617
315.07	258.941	227.911	192.288	154.762	121.138	68.0959	59.9262	44.1824	36.7955	20.0117		10	23.1766	496.09	472.914	0.1	47.2914
316	267.532	237.325	199.803	159.828	123.145	70.7652	60.5582	45.632	36.974	19.693
317.07	282.283	248.85	209.389	165.732	129.42	73.535	63.4223	47.7296	38.4018	20.6368
318	297.941	258.351	215.492	172.312	132.228	74.692	63.9425	48.5568	38.827	20.344		345.07	496.09	420.935	350.169	261.603	186.457	94.688	79.855	57.6622	47.2817	23.1766
319.07	308.245	267.391	225.1	179.273	137.403	75.753	66.1763	49.3662	40.1804	21.1338
320	320.004	280.067	234.516	184.174	140.118	78.7438	68.1504	51.0639	41.0811	21.7086
321.07	334.549	293.086	244.185	191.191	145.473	80.8644	70.5583	51.7645	41.2349	21.583
322	346.081	301.697	252.3	196.131	148.751	83.1082	71.5703	52.7668	43.1063	22.3425
323.07	360.267	317.072	260.212	205.496	154.194	85.7977	72.3302	53.8618	43.4615	22.2509
324	369.185	321.291	267.488	207.116	157.218	85.8127	72.9782	54.4797	43.3902	22.7022
325.07	382.812	328.425	275.889	214.018	159.877	87.186	75.4948	56.4075	44.9274	23.2154
326	390.293	338.847	278.41	216.675	164.963	89.6241	75.6985	56.0798	45.4341	23.4544
327.07	408.179	350.115	292.718	223.781	168.375	90.5625	77.281	56.665	45.3652	23.4776
328	418.581	362.597	299.161	226.361	170.624	91.8869	77.9897	58.1385	45.9128	24.2043
329.07	426.771	363.917	310.787	232.493	172.483	92.3422	78.7911	57.4853	46.7421	23.7659
330	434.303	376.888	314.815	233.561	176.376	92.524	79.762	59.0333	47.7073	24.3619
331.07	450.394	384.525	315.545	241.462	178.63	93.9397	80.5833	58.3715	47.859	24.6187
332	454.409	388.383	320.851	246.304	180.472	95.7273	81.5724	59.7878	47.9755	24.0712
333.07	462.582	395.496	328.024	247.963	181.925	95.76	82.9955	59.947	47.4349	24.9646
334	468.945	402.497	329.674	250.493	183.282	96.1972	81.1984	60.8274	48.7204	24.3557
335.07	475.523	407.611	335.654	254.698	187.554	97.0444	81.8667	60.5257	48.0851	24.7095
336	482.664	409.072	341.343	254.574	186.712	96.913	83.0717	61.3547	48.5467	25.1929
337.07	483.149	413.581	343.947	254.961	186.946	97.098	82.1922	60.4301	46.905	24.749
338	492.406	416.436	342.507	257.757	186.308	97.5029	82.2385	60.2293	47.7558	24.3876
339.07	492.066	420.541	347.348	258.851	188.288	98.1972	82.6985	59.9796	47.7768	24.2921
340	492.698	419.157	348.74	259.065	187.693	97.9428	82.9132	60.4453	47.9709	24.4422
341.07	493.887	423.565	347.419	260.21	188.16	96.4854	81.3451	59.5942	47.3403	24.6336
342	496.475	418.244	349.822	261.976	188.967	96.652	80.152	59.1152	46.1322	23.4689
343.07	495.598	421.171	349.375	261.258	187.048	95.9151	81.3881	59.8382	46.7631	23.7099
344	494.433	419.198	349.548	260.543	186.725	95.6324	82.4819	58.8343	46.2385	23.5442
345.07	496.09	420.935	350.169	261.603	186.457	94.688	79.855	57.6622	47.2817	23.1766
346	491.148	415.302	350.544	259.124	183.074	94.8944	78.9882	57.3939	45.9435	22.8144
347.07	494.14	413.625	351.245	254	183.892	93.3263	79.0373	58.1203	45.3809	23.0681
348	489.798	414.21	347.521	255.759	183.49	93.7717	78.1624	56.9854	44.8605	22.5006
349.07	492.004	414.268	343.727	254.898	181.69	92.1635	78.296	57.5846	44.3712	22.5498
350	494.316	409.373	343.698	253.969	182.091	91.243	76.6741	56.4165	44.0986	22.9453
351.06	485.413	413.95	342.111	253.341	179.306	90.3831	75.9219	55.7425	42.9795	22.0692
351.96	484.466	404.904	338.952	253.008	178.646	89.7987	75.2927	55.5861	43.2049	21.4794
353.03	481.679	399.343	338.174	245.984	177.042	88.6226	73.9131	54.2273	41.8167	21.8026
353.93	473.546	401.739	331.764	244.599	173.135	88.4764	74.6064	52.8539	42.6144	21.5703
355	469.747	394.913	328.793	245.264	173.446	84.9662	72.7602	53.3839	41.7097	21.1712
356.06	464.253	392.372	325.831	238.37	169.837	85.2953	71.2049	51.2908	40.7639	21.117
356.96	456.609	388.472	320.196	236.563	165.05	83.2251	70.5782	51.5107	39.8259	20.4552
358.03	452.512	377.566	313.697	235.077	165.397	82.5585	68.8805	50.1192	39.1962	19.8536
358.93	441.486	372.318	310.093	227.827	161.326	80.4399	67.5474	49.0991	38.3237	19.789
360	438.284	364.773	302.28	222.239	157.567	79.0386	65.462	47.5146	38.1473	19.4961
361.07	427.957	357.019	297.586	219.525	154.942	77.0467	64.2894	46.9691	36.7193	19.6502
362	419.865	348.802	291.926	215.583	150.58	74.8986	62.3141	45.8164	35.4597	18.8816
363.07	410.997	343.065	287.425	208.148	148.398	73.0438	60.3861	44.6249	35.0635	17.9941
364	404.229	338.195	279.148	205.061	144.648	71.555	59.7141	43.6774	33.4837	17.8945
365.07	388.336	325.427	272.365	200.825	140.323	70.0891	58.053	41.9481	32.927	17.0522
366	377.962	320.629	267.744	195.457	137.559	67.8086	56.8132	42.6063	32.1994	17.1392
367.07	373.722	311.492	258.442	190.535	134.19	66.38	55.4882	40.8455	31.8761	16.4557
368	362.82	305.913	253.596	185.4	131.268	64.5837	54.2562	39.3253	30.8432	15.8945
369.07	355.473	293.497	247.211	181.379	127.474	63.5724	52.6427	38.6745	30.0469	15.2357
370	343.443	290.166	240.897	176.571	125.12	61.6067	51.4442	37.4519	29.2286	15.445
371.07	337.828	283.851	233.699	173.327	120.429	60.0303	50.1285	36.4418	28.3906	14.4565
372	334.573	274.81	226.045	167.283	118.076	58.3741	48.7966	34.6938	27.851	14.2325
373.07	320.125	268.037	225.059	162.505	114.321	56.2432	47.3573	34.3335	27.3211	13.9828
374	311.345	262.158	216.986	160.046	109.997	55.4978	46.6616	33.4527	26.2257	14.1746
375.07	297.421	249.565	208.114	154.041	106.658	52.9553	44.0581	32.6465	25.4884	12.9887
376	290.189	245.806	200.725	146.365	104.958	52.2231	44.0648	31.7127	24.6984	13.3427
377.07	282.703	237.485	195.854	144.11	100.396	49.7219	41.3255	30.0848	23.8041	12.6757
378	275.776	228.277	191.306	139.256	98.6719	48.1448	40.7604	30.4114	23.6259	12.7156
379.07	261.823	220.47	183.859	133.707	94.658	46.5732	39.3672	28.7021	22.9303	12.2793
380	254.81	213.817	178.272	131.432	91.1263	44.5259	37.6068	27.4587	21.6923	11.7713
381.06	246.572	204.383	171.416	124.829	88.0863	43.5359	36.9426	27.1429	21.5837	11.3615
381.96	239.368	199.564	165.164	120.987	85.0729	41.2649	35.3799	25.7729	20.6156	11.5498
383.03	227.973	193.274	159.298	116.178	83.0884	39.9754	33.7326	25.2171	19.9961	10.2571
383.93	222.943	183.788	155.608	113.745	78.7739	39.2072	33.4742	24.0915	19.2808	10.2382
385	211.845	177.859	149.305	108.879	77.0035	37.8989	31.7108	23.395	18.483	9.84195
386.06	203.773	170.476	140.533	104.986	72.2837	36.3169	30.9824	22.3902	17.6354	9.38786
386.96	197.108	164.68	136.933	101.277	69.8663	34.3818	29.2349	22.0065	16.8795	9.31567
388.03	189.666	156.751	131.363	96.5807	67.5936	33.2173	28.1622	21.0057	16.1038	8.87537
388.93	181.342	152.802	126.769	93.7435	65.7549	32.0191	27.2791	20.1087	15.7557	8.84767
390	175.575	148.299	122.295	89.7039	64.0722	30.9021	26.4911	19.9518	14.8379	8.34449
391.06	171.891	142.028	118.269	86.8465	61.0276	30.81	25.7439	19.0349	14.9255	8.30623
391.96	165.469	137.989	114.913	83.5125	58.5547	29.172	25.1294	18.6971	14.618	7.99231
393.03	157.89	133.633	109.407	80.8431	56.8859	28.2092	23.6983	17.616	13.6532	8.03703
393.93	153.485	128.254	107.261	78.12	55.1416	28.059	22.9401	17.5089	13.4962	7.66995
395	147.397	123.351	102.329	75.6668	52.6442	26.4009	22.1557	16.8513	13.0923	7.09067
396.06	142.965	119.61	98.8504	73.0057	50.9324	25.6281	21.4941	16.3281	12.5357	6.90567
396.96	137.347	115.33	95.2224	70.8735	49.2214	25.1753	20.8463	15.6596	12.4824	6.91717
398.03	131.536	110.805	92.3798	68.1099	47.6364	24.0305	20.5752	15.2784	12.162	6.57456
398.93	128.531	107.525	88.7329	65.7545	46.4733	23.0795	19.4395	14.7599	11.5253	6.56011
400	121.359	102.635	86.1477	63.6298	44.4196	22.5011	18.8309	14.6058	11.3856	6.56286
401.07	117.482	99.553	82.6812	60.6691	42.1397	21.3215	18.021	13.6495	10.6932	6.19937
402	113.141	95.3505	80.5849	58.3856	41.4406	20.8596	17.775	13.4039	10.648	6.50851
403.07	107.982	91.5802	75.4975	56.5079	40.2218	20.1747	16.9587	13.0188	10.2413	5.75278
404	104.72	88.1272	74.2059	54.7024	37.9027	19.4943	16.5679	12.3135	10.157	5.59884
405.07	100.769	85.744	70.151	52.5245	37.1508	18.9019	16.0602	12.1692	9.5937	5.64063
406	96.6027	81.8454	67.7433	50.4634	35.7437	18.1814	15.384	11.7244	9.06987	5.26331
407.07	92.2087	79.6554	65.7047	48.6573	34.019	18.1089	15.0339	11.4568	9.50136	5.46036
408	89.2743	75.98	63.3501	46.9942	33.2939	16.8451	14.7519	11.3205	8.81501	5.31446
409.07	85.9829	72.4575	59.6409	44.6165	31.4537	16.5568	13.9532	10.4274	8.94091	5.1319
410	82.8625	70.787	58.7471	43.7861	31.0944	16.2988	13.7484	10.9826	8.19885	5.02965
411.06	79.8788	67.4041	56.3556	42.3823	29.4248	15.2946	13.3982	9.68124	7.96752	4.85023
411.96	75.4268	65.6734	53.76	40.644	28.6528	14.8511	13.1427	9.84691	7.69307	4.7456
413.03	73.1331	62.0292	51.4172	38.8562	27.6809	13.8875	12.3663	9.43375	7.86295	4.39475
413.93	69.5291	59.978	49.7164	36.8064	26.625	13.9412	11.9909	9.48667	7.18763	4.61072
415	66.016	56.8933	47.525	35.0221	25.1283	13.5916	11.6031	9.15341	6.99617	4.16572
416.06	63.6378	54.5934	45.1069	34.3957	24.6213	13.0043	11.0454	8.76474	7.09417	4.33454
416.96	62.0292	52.846	43.673	33.3162	23.2159	12.5578	10.7375	8.41991	6.46747	4.02023
418.03	60.2316	50.9815	41.6263	31.6922	23.0021	12.0571	10.8116	8.87534	6.62072	4.34368
418.93	57.0979	48.9293	40.3515	30.5654	22.1136	11.5653	10.3158	8.16332	6.53318	4.11638
420	54.9976	46.9642	38.601	29.1757	21.5971	11.7368	9.99888	8.07943	6.73693	3.87121
421.06	52.4163	45.3194	37.1507	28.4837	20.7877	11.4251	9.52469	7.74324	6.17554	3.69721
421.96	50.5434	42.5476	37.1995	27.6279	20.425	10.8823	9.20032	7.64508	6.2871	4.20482
423.03	48.909	42.2447	35.2575	27.0651	20.0554	10.5943	8.89137	7.29886	5.93444	3.8343
423.93	46.309	40.6824	33.7053	26.0344	18.8062	10.157	8.95982	7.56936	5.75247	3.73974
425	45.0462	37.5678	32.4082	24.8661	18.1332	9.85652	8.17398	6.79964	5.6114	3.57918
426.06	43.6324	37.268	31.4416	23.1115	17.6543	9.80303	8.64113	6.5124	5.75172	3.48204
426.96	42.3738	36.2064	29.9911	23.1819	16.816	10.1437	7.76608	6.68032	5.56125	3.36097
428.03	40.0454	34.8888	28.508	22.3075	16.3065	9.23309	8.1049	6.0653	4.92254	3.35443
428.93	38.7523	33.8438	27.5883	21.0848	16.7532	8.93668	7.85337	6.10897	5.15844	3.25926
430	37.1413	32.4828	26.5586	20.4644	15.5313	8.69789	7.86886	6.05238	4.87113	3.15124
431.06	35.1474	30.7034	25.6313	20.362	14.6875	8.82477	7.37067	6.05011	4.77937	3.46624
431.96	33.9656	29.312	24.7532	18.9788	14.8436	8.46267	7.47513	5.76041	4.71838	3.06322
433.03	33.3901	29.4071	24.3963	18.2735	14.4098	8.03966	7.22577	5.7457	4.91482	3.16215
433.93	31.6373	27.9758	23.7722	17.8339	14.0163	8.27557	7.32082	5.72319	4.64978	2.7876
435	30.3031	26.3195	22.6482	17.8505	13.7621	8.00363	6.91575	5.63677	4.47439	2.97918
436.06	29.4782	26.0563	22.244	16.8566	13.5446	7.65903	7.01521	5.50311	4.45214	2.91721
436.96	28.5616	25.003	20.4163	16.337	12.5299	7.46086	6.84641	5.71591	4.41915	3.19292
438.03	26.7098	23.6192	20.237	15.1639	12.6058	7.62595	6.94304	5.5689	4.6937	2.99723
438.93	26.1362	23.4433	19.3769	15.3412	11.8908	7.02575	6.88421	5.19068	4.16387	2.74945
440	25.656	22.1222	18.9421	15.0384	11.9913	7.05732	6.613	5.15163	4.21668	2.71707
441.04	24.1443	21.6977	18.7222	14.9671	11.8566	6.49063	6.86618	5.23031	4.17986	3.02354
441.94	24.0411	20.6737	17.8441	13.6896	11.641	6.87597	6.66608	5.18393	4.27985	2.81495
442.98	22.8757	19.8684	17.3327	13.9327	11.2911	6.72875	6.64363	4.66774	4.28276	3.00896
444.02	22.0463	19.0821	16.8657	13.5835	10.6306	6.79142	6.54547	4.99007	4.08784	2.96115
445.07	21.5253	18.662	16.3831	13.4332	11.0065	6.56927	6.53722	4.90381	4.00364	2.94397
445.97	21.6359	18.8307	16.1601	13.3093	10.4002	5.88263	6.804	4.99334	4.05067	2.83225
447.01	20.6048	17.7348	15.4497	12.1236	10.4139	6.07477	6.41949	4.86387	4.02773	3.04951
448.05	19.8741	17.6152	14.9616	12.1912	10.6208	6.46184	6.5964	4.94285	4.17324	2.76349
448.95	19.2524	16.8329	14.7445	11.964	10.1688	6.22211	6.72149	4.52464	3.94139	2.77978
450	18.9488	16.4071	14.3179	11.9723	10.4268	5.79774	6.1159	4.70443	3.71833	2.88407
451.06	18.0375	16.5957	14.1636	11.3962	9.91709	5.91417	6.00799	4.7006	3.93303	2.7877
451.96	18.3059	15.7395	13.8977	11.5765	9.71571	6.07327	6.28435	4.77578	3.94798	3.01794
453.03	17.5401	15.9024	14.0011	11.6137	10.0874	5.80943	6.01474	4.51733	4.09265	2.89411
453.93	17.1852	15.4827	13.4456	11.294	9.58752	6.28005	5.71521	4.43444	4.13326	2.80259
455	16.6196	15.0637	13.2741	11.1625	9.2283	5.83439	5.64418	4.31989	3.95763	2.8251
456.06	16.0687	14.6784	12.8149	10.5769	9.36242	6.13415	5.64512	4.40503	3.91943	2.78386
456.96	16.0822	14.171	12.2654	10.6309	9.24017	5.74485	5.1943	4.45819	3.80972	2.9635
458.03	15.5968	14.1262	12.6075	10.5064	8.85309	5.34307	5.19018	4.53489	3.79338	2.76142
458.93	15.429	13.7684	11.9331	10.027	8.85792	5.83666	5.2839	4.56683	3.90149	2.90923
460	14.1725	13.2634	11.7385	10.4072	9.0322	5.83157	5.25183	4.72696	3.91221	2.79381
461.04	14.5655	13.2435	11.2862	10.3406	8.66384	5.65516	5.51646	4.39981	3.92774	3.01396
461.94	14.2092	12.8824	11.7559	9.96052	8.42888	5.4061	5.22977	4.5587	3.94652	2.87023
462.98	14.2871	12.8126	11.2947	9.75939	8.66496	5.7052	5.21119	4.63752	3.93657	2.75971
464.02	13.1473	12.6048	11.0984	9.18777	8.23232	5.25225	5.22656	4.22786	3.79332	2.73589
465.07	12.693	12.2888	10.5052	9.32789	8.18318	5.79898	5.0102	4.21814	3.85008	2.83239
465.97	13.2482	11.8691	10.7381	9.26127	8.33535	5.54676	4.76747	4.31018	3.87844	2.84209
467.01	12.3494	11.5721	10.6518	8.87941	7.75066	5.349	4.93281	4.42903	3.73574	2.98652
468.05	12.3725	11.3877	9.79762	8.95645	7.59916	5.30771	4.71953	4.11351	3.60383	2.97868
468.95	11.211	10.4865	9.95403	8.71438	7.42514	5.11828	4.88478	4.08504	3.92942	2.66903
470	11.4622	10.4535	10.0917	8.35317	7.49136	5.1202	4.62854	4.04091	3.70943	2.55034
471.06	11.4033	10.3591	9.14324	8.27356	7.31802	5.2026	4.84952	3.97781	3.724	2.86247
471.96	10.8311	9.9419	9.1145	8.18868	7.02441	4.89621	4.99739	3.94648	3.27321	2.71005
473.03	10.7194	10.0099	9.3688	7.99291	7.11435	4.98617	4.58127	3.97013	3.55679	2.51094
473.93	10.299	9.71679	8.79191	7.63516	6.93812	5.11839	4.61209	4.06905	3.76013	2.68675
475	9.97446	9.45499	8.96612	7.52076	6.92468	5.00504	4.72413	3.82401	3.6366	2.60282
476.06	9.89671	9.39816	8.53829	7.71662	6.90079	4.5762	4.43993	3.71501	3.25554	2.63403
476.96	9.45396	9.26966	8.38472	7.38653	6.64213	4.78733	4.47971	3.83837	3.30177	2.57107
478.03	9.65766	8.76297	8.45705	7.05924	6.73418	4.65352	4.36047	3.75754	3.37005	2.70583
478.93	9.47388	8.54773	8.17827	7.24597	6.40806	4.84177	4.50109	3.58734	3.50539	2.39052
480	9.27799	9.01129	7.92677	7.1014	6.67716	4.50765	4.06451	3.5637	3.31691	2.66524
481.04	9.14711	8.74581	7.74963	6.80752	6.32401	4.53685	4.32842	3.68977	3.29172	2.59911
481.94	8.76098	8.25551	7.61187	6.89881	6.33332	4.54031	4.04795	3.69794	3.44207	2.4047
482.98	8.54581	8.43711	7.49799	6.76115	5.72342	4.54636	4.27887	3.90857	3.49764	2.62942
484.02	8.49351	8.29045	7.1822	6.61786	6.33751	4.51998	4.25122	3.65895	3.2595	2.48233
485.07	8.29961	8.08509	7.50299	6.48625	5.97072	4.69174	4.18068	3.53441	3.35408	2.54682
485.97	8.38476	7.9437	7.40541	6.19945	6.04259	4.18989	4.11128	3.89203	3.09304	2.69661
487.01	8.13049	7.85314	7.04751	6.3152	5.8804	4.64967	3.94976	3.57392	3.4675	2.7693
488.05	7.77544	7.70053	6.93833	6.03343	5.76769	4.27369	3.78429	3.78137	2.95079	2.44735
488.95	7.50442	7.33804	6.85983	6.27603	5.27159	4.29608	3.82437	3.56057	3.15725	2.47904
490	7.62773	7.14517	6.81976	6.01741	5.33138	3.97073	3.8999	3.4278	3.30581	2.43906
491.04	7.44317	6.91379	6.43617	6.31247	5.62273	3.96137	3.63501	3.59131	3.27658	2.36227
491.94	7.2599	6.73686	6.4872	5.83522	5.65092	4.28227	3.88004	3.39703	3.24623	2.421
492.98	7.01278	6.90852	6.36495	5.84983	5.24063	4.15461	3.75243	3.79365	3.15585	2.61815
494.02	6.86696	6.70035	6.41429	5.77855	5.22245	3.89926	3.72199	3.55444	3.13552	2.40435
495.07	6.7464	6.8081	6.30062	5.69011	5.38374	4.0343	3.79271	3.34204	3.24083	2.41825
495.97	6.83812	6.62716	6.08328	5.62969	5.12751	3.86672	3.86132	3.44873	2.95298	2.68913
497.01	6.3559	6.14003	6.13546	5.60975	4.84986	4.02141	3.71721	3.21637	3.11927	2.72788
498.05	6.41413	6.31362	5.88753	5.46042	5.34537	3.94113	3.71404	3.08637	3.01009	2.38916
498.95	6.47786	5.98455	5.60428	5.53397	4.88221	3.83923	3.42449	3.39323	2.9204	2.58242
500	6.06465	6.01093	5.73232	5.02792	4.5899	3.70114	3.49541	3.40245	2.87922	2.36364
1
Collection Time: 20.03.2019 11:18:34
Operator Name :
Scan Software Version: 1.2(147)
Parameter List :
Instrument Cary Eclipse
Instrument Serial Number MY13350007
Data mode Fluorescence
Scan mode Emission
X Mode Wavelength (nm)
Start (nm) 290.00
Stop (nm) 500.00
Ex. Wavelength (nm) 279.00
Ex. Slit (nm) 5
Em. Slit (nm) 5
Scan rate (nm/min) 600.00
Data interval (nm) 1.0000
Averaging Time (s) 0.1000
Excitation filter Auto
Emission filter Open
PMT voltage (V) Medium
Corrected spectra OFF
Method Log :
Method Name : Default
Date/Time stamp: 20.03.2019 11:17:52
Method Modifications:
Excitation Wavelength Changed: 20.03.2019 11:18:14
Emission Wavelength Changed: 20.03.2019 11:18:14
Stop Wavelength Changed: 20.03.2019 11:18:14
End Method Modifications
2
Collection Time: 20.03.2019 11:22:28
Operator Name :
Scan Software Version: 1.2(147)
Parameter List :
Instrument Cary Eclipse
Instrument Serial Number MY13350007
Data mode Fluorescence
Scan mode Emission
X Mode Wavelength (nm)
Start (nm) 290.00
Stop (nm) 500.00
Ex. Wavelength (nm) 279.00
Ex. Slit (nm) 5
Em. Slit (nm) 5
Scan rate (nm/min) 600.00
Data interval (nm) 1.0000
Averaging Time (s) 0.1000
Excitation filter Auto
Emission filter Open
PMT voltage (V) Medium
Corrected spectra OFF
Method Log :
Method Name : Default
Date/Time stamp: 20.03.2019 11:17:52
Method Modifications:
Excitation Wavelength Changed: 20.03.2019 11:18:14
Emission Wavelength Changed: 20.03.2019 11:18:14
Stop Wavelength Changed: 20.03.2019 11:18:14
End Method Modifications
3
Collection Time: 20.03.2019 11:26:06
Operator Name :
Scan Software Version: 1.2(147)
Parameter List :
Instrument Cary Eclipse
Instrument Serial Number MY13350007
Data mode Fluorescence
Scan mode Emission
X Mode Wavelength (nm)
Start (nm) 290.00
Stop (nm) 500.00
Ex. Wavelength (nm) 279.00
Ex. Slit (nm) 5
Em. Slit (nm) 5
Scan rate (nm/min) 600.00
Data interval (nm) 1.0000
Averaging Time (s) 0.1000
Excitation filter Auto
Emission filter Open
PMT voltage (V) Medium
Corrected spectra OFF
Method Log :
Method Name : Default
Date/Time stamp: 20.03.2019 11:17:52
Method Modifications:
Excitation Wavelength Changed: 20.03.2019 11:18:14
Emission Wavelength Changed: 20.03.2019 11:18:14
Stop Wavelength Changed: 20.03.2019 11:18:14
End Method Modifications
4
Collection Time: 20.03.2019 11:30:11
Operator Name :
Scan Software Version: 1.2(147)
Parameter List :
Instrument Cary Eclipse
Instrument Serial Number MY13350007
Data mode Fluorescence
Scan mode Emission
X Mode Wavelength (nm)
Start (nm) 290.00
Stop (nm) 500.00
Ex. Wavelength (nm) 279.00
Ex. Slit (nm) 5
Em. Slit (nm) 5
Scan rate (nm/min) 600.00
Data interval (nm) 1.0000
Averaging Time (s) 0.1000
Excitation filter Auto
Emission filter Open
PMT voltage (V) Medium
Corrected spectra OFF
Method Log :
Method Name : Default
Date/Time stamp: 20.03.2019 11:17:52
Method Modifications:
Excitation Wavelength Changed: 20.03.2019 11:18:14
Emission Wavelength Changed: 20.03.2019 11:18:14
Stop Wavelength Changed: 20.03.2019 11:18:14
End Method Modifications
5
Collection Time: 20.03.2019 11:34:05
Operator Name :
Scan Software Version: 1.2(147)
Parameter List :
Instrument Cary Eclipse
Instrument Serial Number MY13350007
Data mode Fluorescence
Scan mode Emission
X Mode Wavelength (nm)
Start (nm) 290.00
Stop (nm) 500.00
Ex. Wavelength (nm) 279.00
Ex. Slit (nm) 5
Em. Slit (nm) 5
Scan rate (nm/min) 600.00
Data interval (nm) 1.0000
Averaging Time (s) 0.1000
Excitation filter Auto
Emission filter Open
PMT voltage (V) Medium
Corrected spectra OFF
Method Log :
Method Name : Default
Date/Time stamp: 20.03.2019 11:17:52
Method Modifications:
Excitation Wavelength Changed: 20.03.2019 11:18:14
Emission Wavelength Changed: 20.03.2019 11:18:14
Stop Wavelength Changed: 20.03.2019 11:18:14
End Method Modifications
6
Collection Time: 20.03.2019 11:38:00
Operator Name :
Scan Software Version: 1.2(147)
Parameter List :
Instrument Cary Eclipse
Instrument Serial Number MY13350007
Data mode Fluorescence
Scan mode Emission
X Mode Wavelength (nm)
Start (nm) 290.00
Stop (nm) 500.00
Ex. Wavelength (nm) 279.00
Ex. Slit (nm) 5
Em. Slit (nm) 5
Scan rate (nm/min) 600.00
Data interval (nm) 1.0000
Averaging Time (s) 0.1000
Excitation filter Auto
Emission filter Open
PMT voltage (V) Medium
Corrected spectra OFF
Method Log :
Method Name : Default
Date/Time stamp: 20.03.2019 11:17:52
Method Modifications:
Excitation Wavelength Changed: 20.03.2019 11:18:14
Emission Wavelength Changed: 20.03.2019 11:18:14
Stop Wavelength Changed: 20.03.2019 11:18:14
End Method Modifications
7
Collection Time: 20.03.2019 11:44:24
Operator Name :
Scan Software Version: 1.2(147)
Parameter List :
Instrument Cary Eclipse
Instrument Serial Number MY13350007
Data mode Fluorescence
Scan mode Emission
X Mode Wavelength (nm)
Start (nm) 290.00
Stop (nm) 500.00
Ex. Wavelength (nm) 279.00
Ex. Slit (nm) 5
Em. Slit (nm) 5
Scan rate (nm/min) 600.00
Data interval (nm) 1.0000
Averaging Time (s) 0.1000
Excitation filter Auto
Emission filter Open
PMT voltage (V) Medium
Corrected spectra OFF
Method Log :
Method Name : Default
Date/Time stamp: 20.03.2019 11:17:52
Method Modifications:
Excitation Wavelength Changed: 20.03.2019 11:18:14
Emission Wavelength Changed: 20.03.2019 11:18:14
Stop Wavelength Changed: 20.03.2019 11:18:14
End Method Modifications
8
Collection Time: 20.03.2019 11:57:01
Operator Name :
Scan Software Version: 1.2(147)
Parameter List :
Instrument Cary Eclipse
Instrument Serial Number MY13350007
Data mode Fluorescence
Scan mode Emission
X Mode Wavelength (nm)
Start (nm) 290.00
Stop (nm) 500.00
Ex. Wavelength (nm) 279.00
Ex. Slit (nm) 5
Em. Slit (nm) 5
Scan rate (nm/min) 600.00
Data interval (nm) 1.0000
Averaging Time (s) 0.1000
Excitation filter Auto
Emission filter Open
PMT voltage (V) Medium
Corrected spectra OFF
Method Log :
Method Name : Default
Date/Time stamp: 20.03.2019 11:17:52
Method Modifications:
Excitation Wavelength Changed: 20.03.2019 11:18:14
Emission Wavelength Changed: 20.03.2019 11:18:14
Stop Wavelength Changed: 20.03.2019 11:18:14
End Method Modifications
9
Collection Time: 20.03.2019 12:06:55
Operator Name :
Scan Software Version: 1.2(147)
Parameter List :
Instrument Cary Eclipse
Instrument Serial Number MY13350007
Data mode Fluorescence
Scan mode Emission
X Mode Wavelength (nm)
Start (nm) 290.00
Stop (nm) 500.00
Ex. Wavelength (nm) 279.00
Ex. Slit (nm) 5
Em. Slit (nm) 5
Scan rate (nm/min) 600.00
Data interval (nm) 1.0000
Averaging Time (s) 0.1000
Excitation filter Auto
Emission filter Open
PMT voltage (V) Medium
Corrected spectra OFF
Method Log :
Method Name : Default
Date/Time stamp: 20.03.2019 11:17:52
Method Modifications:
Excitation Wavelength Changed: 20.03.2019 11:18:14
Emission Wavelength Changed: 20.03.2019 11:18:14
Stop Wavelength Changed: 20.03.2019 11:18:14
End Method Modifications
10
Collection Time: 20.03.2019 12:11:49
Operator Name :
Scan Software Version: 1.2(147)
Parameter List :
Instrument Cary Eclipse
Instrument Serial Number MY13350007
Data mode Fluorescence
Scan mode Emission
X Mode Wavelength (nm)
Start (nm) 290.00
Stop (nm) 500.00
Ex. Wavelength (nm) 279.00
Ex. Slit (nm) 5
Em. Slit (nm) 5
Scan rate (nm/min) 600.00
Data interval (nm) 1.0000
Averaging Time (s) 0.1000
Excitation filter Auto
Emission filter Open
PMT voltage (V) Medium
Corrected spectra OFF
Method Log :
Method Name : Default
Date/Time stamp: 20.03.2019 11:17:52
Method Modifications:
Excitation Wavelength Changed: 20.03.2019 11:18:14
Emission Wavelength Changed: 20.03.2019 11:18:14
Stop Wavelength Changed: 20.03.2019 11:18:14
End Method Modifications
